# Supplementary material for: Characterization of the effects of defined, multidimensional culture conditions on conditionally reprogrammed primary human prostate cells
Source: Oncotarget. 2017 Dec 18;9(2):2193–207. doi: 10.18632/oncotarget.23363 (PMC5788632; doi:10.18632/oncotarget.23363)
Supplement: Supplementary file 2 [file oncotarget-09-2193-s002.xlsx]

## Sheet: Sheet2
The list of differentiaaly expressed genes Q<0.015 in Patient 2’s tumor CRCs cultured under TDCM conditions vs. conventional CRC
Symbol	P-value	Q-value	Fold Change
AKR1B10	2.44049e-11	1.15452e-06	-14.8569
MMP7	5.22425e-10	9.16563e-06	33.5025
MMP7	5.95203e-10	9.16563e-06	32.4641
ALDH4A1	7.85146e-10	9.16563e-06	-10.0052
FST	1.03042e-09	9.16563e-06	-35.0038
SERPINB13	1.16249e-09	9.16563e-06	-14.966
KLK13	1.84214e-09	1.15429e-05	-8.89283
ENO2	1.952e-09	1.15429e-05	10.482
AKR1B15	2.42245e-09	1.21846e-05	-7.46991
CYP27B1	2.97345e-09	1.21846e-05	-12.118
SPDEF	3.11251e-09	1.21846e-05	-9.07221
FAM89A	3.14111e-09	1.21846e-05	-4.87151
HES5	3.34834e-09	1.21846e-05	-17.0656
FBN2	6.37985e-09	2.1558e-05	-14.1728
FGFBP1	7.76088e-09	2.44763e-05	-16.7217
CLEC2D	9.08774e-09	2.68696e-05	-6.53482
SPRR2D	9.74497e-09	2.7118e-05	-47.9221
FST	1.08672e-08	2.72871e-05	-15.1941
CASP14	1.09594e-08	2.72871e-05	11.7409
SMAGP	1.27857e-08	3.02427e-05	-7.2289
FAM83C	1.66091e-08	3.52198e-05	-5.12002
SCEL	1.66176e-08	3.52198e-05	-9.95294
NCCRP1	1.71234e-08	3.52198e-05	-10.2325
ADAMTSL4	1.84046e-08	3.54738e-05	-5.53428
NIPAL4	1.87466e-08	3.54738e-05	-3.97064
SLC6A10P	2.10611e-08	3.83207e-05	8.20532
KIAA1199	2.43337e-08	3.99024e-05	-7.25474
ENTPD3	2.43733e-08	3.99024e-05	-6.39268
ROCK1	2.44609e-08	3.99024e-05	-4.74251
S100A7	2.58582e-08	4.07758e-05	-16.502
CYB5R1	2.87283e-08	4.28154e-05	-6.04866
SLC13A5	2.89618e-08	4.28154e-05	-4.5016
S100A16	2.99417e-08	4.29228e-05	-5.12689
CKMT1A	3.17511e-08	4.37877e-05	-8.08582
FLJ21511	3.23963e-08	4.37877e-05	-13.6074
OVOL2	3.35902e-08	4.41403e-05	-5.04813
DLK2	3.5848e-08	4.58341e-05	-7.39975
TMEM79	3.91791e-08	4.87749e-05	-5.96423
GSDMC	4.46875e-08	5.42059e-05	-4.3869
ENTPD3	5.02982e-08	5.88707e-05	-6.55703
TMEM154	5.18592e-08	5.88707e-05	-4.60032
CCDC71	5.22664e-08	5.88707e-05	-5.19901
RAB38	6.05974e-08	6.6667e-05	-4.66416
FAM83A	6.43621e-08	6.91995e-05	-4.88262
GCNT2	6.81223e-08	7.16147e-05	-6.57323
FEZ1	7.6159e-08	7.64633e-05	-4.56204
LEPREL1	7.77501e-08	7.64633e-05	-8.28302
KRT6B	7.84009e-08	7.64633e-05	-5.75383
GLTP	8.03489e-08	7.64633e-05	-7.52191
RPL29	8.0816e-08	7.64633e-05	-9.29894
EVPL	8.95592e-08	8.07326e-05	-6.36837
GPR126	9.04325e-08	8.07326e-05	-6.94962
TP73L	9.36267e-08	8.07326e-05	-5.38392
ULBP2	9.38741e-08	8.07326e-05	-7.37134
LRRC8A	9.48221e-08	8.07326e-05	-3.95794
ASAM	9.68206e-08	8.07326e-05	-6.6254
FAM89A	9.72744e-08	8.07326e-05	-3.85552
SRPX2	1.04873e-07	8.50739e-05	-6.69648
MAN2A1	1.06102e-07	8.50739e-05	-5.34473
FAM83A	1.10491e-07	8.71169e-05	-5.33021
CTSZ	1.17747e-07	9.09676e-05	-9.50289
HLA-B	1.19221e-07	9.09676e-05	9.88004
PHLDA2	1.2275e-07	9.12995e-05	-6.51495
PTPRR	1.23516e-07	9.12995e-05	4.49515
ERCC1	1.31636e-07	9.58045e-05	-5.31415
ADAMTSL4	1.43202e-07	0.000102072	-5.13194
SYT11	1.44563e-07	0.000102072	4.09504
CALML3	1.49082e-07	0.000102936	-5.60106
CKMT1B	1.50138e-07	0.000102936	-6.63816
LOC645553	1.6854e-07	0.000113902	5.68529
MST4	1.73262e-07	0.000115444	-5.09808
ERCC1	1.76278e-07	0.000115822	-4.78538
LOC649970	1.83494e-07	0.000117497	-6.17353
FLJ20273	1.83795e-07	0.000117497	-4.80241
PRAC	1.98402e-07	0.000120142	-6.57427
SLC6A8	1.98687e-07	0.000120142	6.03213
NMD3	1.99079e-07	0.000120142	-4.54266
PHLDA1	1.99296e-07	0.000120142	-6.4397
SERPINB2	2.03981e-07	0.000120142	-23.219
TGM1	2.04173e-07	0.000120142	-33.6638
RPL29	2.0571e-07	0.000120142	-8.72344
SMAGP	2.11603e-07	0.000120853	-3.84882
PYGB	2.12036e-07	0.000120853	-5.98818
SFN	2.3761e-07	0.000133817	-3.6481
FTHL3	2.41999e-07	0.000134685	4.20703
PRAC	2.5715e-07	0.000141453	-7.23809
HES2	2.66178e-07	0.000142467	-5.28313
SLC6A15	2.66505e-07	0.000142467	-3.43164
ZNF264	2.68027e-07	0.000142467	-3.33735
COPG2	2.73492e-07	0.000143757	-6.04531
CNTN1	2.88194e-07	0.00014982	-3.83628
A2ML1	2.91476e-07	0.000149879	-16.5691
NCCRP1	3.13592e-07	0.000159314	-13.9377
TREM1	3.17579e-07	0.000159314	21.1517
ITGA6	3.19927e-07	0.000159314	-4.46152
LOC100132377	3.37988e-07	0.000166554	5.50344
SPRR1B	3.56098e-07	0.000172078	-38.9584
DHRS1	3.56472e-07	0.000172078	-5.84254
NRG1	3.66063e-07	0.000174922	-5.56973
FTHL16	3.71305e-07	0.000174949	3.32187
LTA4H	3.82688e-07	0.000174949	-3.88361
S1PR5	3.82799e-07	0.000174949	-4.5401
ZFP36L2	3.839e-07	0.000174949	-3.3803
ACOT7	3.84608e-07	0.000174949	-4.92344
SPRR3	3.89724e-07	0.000175587	-43.9087
MDK	3.97749e-07	0.000177512	3.34527
IGFBP3	4.14138e-07	0.000183099	13.0119
SPRR1A	4.19861e-07	0.000183911	-52.2652
LOC400455	4.40995e-07	0.000191396	-4.94792
PLA2G4F	4.60819e-07	0.000197431	-3.79227
EPHA1	4.63417e-07	0.000197431	-5.64857
MT1X	4.67421e-07	0.000197431	3.3042
C2CD2	4.73298e-07	0.000198144	-4.4985
LOC100129195	4.80189e-07	0.000199266	4.13232
NCALD	4.97716e-07	0.000204743	-6.14174
F12	5.18094e-07	0.000211288	-5.845
KLK12	5.24148e-07	0.00021193	-40.0091
C10orf10	5.60781e-07	0.000224402	3.68901
PNCK	5.6448e-07	0.000224402	13.0212
CTSC	6.11493e-07	0.000240016	-5.18922
ITGA6	6.14044e-07	0.000240016	-4.72742
HBQ1	6.18977e-07	0.000240016	-3.75351
LOC729009	6.5414e-07	0.000251589	3.92303
RBMS2	6.65765e-07	0.000253995	-4.2975
KRT14	6.75569e-07	0.000255673	-6.4096
SBK1	6.90449e-07	0.000259231	4.39567
FTHL12	6.98531e-07	0.0002602	3.31766
C9orf169	7.06792e-07	0.00026122	-7.9049
LOC646817	7.15904e-07	0.000262537	-4.80523
TST	7.29534e-07	0.000265477	-5.62279
CPNE3	7.36366e-07	0.000265918	-3.56159
CDC20	7.48584e-07	0.000268282	-38.0961
LOC650757	7.74233e-07	0.000275388	-3.77672
LOC643031	8.0114e-07	0.000282487	-14.4622
ERCC1	8.06134e-07	0.000282487	-5.15328
APOD	8.34912e-07	0.000289148	3.69592
FCHO2	8.40668e-07	0.000289148	-3.44102
STRN	8.47091e-07	0.000289148	-3.41777
RHOD	8.60374e-07	0.000289148	-5.05063
KRT5	8.66217e-07	0.000289148	-4.48912
RTCD1	8.71642e-07	0.000289148	-3.72916
TMEM189-UBE2V1	8.71741e-07	0.000289148	-3.45404
CCND2	8.74039e-07	0.000289148	-6.91331
CBLC	8.81127e-07	0.000289469	-5.27862
UBE2G1	8.89037e-07	0.000289963	-3.24608
RPS7	8.94891e-07	0.000289963	-4.1646
SERPINB2	9.12415e-07	0.00029363	-14.4621
HSD17B12	9.22348e-07	0.000294259	-3.1528
PLEK2	9.26811e-07	0.000294259	-3.66923
S100A14	9.63893e-07	0.000303993	-6.53297
SQRDL	1.00533e-06	0.00031371	-4.44829
IGFBP3	1.01058e-06	0.00031371	9.92303
STARD13	1.01926e-06	0.00031371	-3.14713
ADK	1.02401e-06	0.00031371	-4.78536
GM2A	1.02786e-06	0.00031371	-3.41704
TEPP	1.03698e-06	0.000314128	-3.41498
MAPK1	1.04251e-06	0.000314128	-3.43679
SERPINB1	1.08811e-06	0.00032383	-7.76172
FLJ20021	1.0884e-06	0.00032383	-3.14294
LMNB2	1.10639e-06	0.000325446	-5.6825
NUDT11	1.11363e-06	0.000325446	-3.44396
C4orf14	1.11447e-06	0.000325446	-3.6371
PTPRG	1.14222e-06	0.000327517	-2.99766
LIMA1	1.14627e-06	0.000327517	-3.67722
SLC35F2	1.14932e-06	0.000327517	-3.74066
NUDT11	1.15481e-06	0.000327517	-4.15944
IPO7	1.15618e-06	0.000327517	-5.50664
SCEL	1.23833e-06	0.000348701	-9.9044
MFI2	1.24748e-06	0.0003492	-3.32301
SLC12A2	1.25586e-06	0.000349386	-4.83453
SNX5	1.26292e-06	0.000349386	-4.26929
LOC100129681	1.27361e-06	0.000350295	12.5599
INPP4B	1.28223e-06	0.000350626	-4.77837
ADA	1.3146e-06	0.000355443	-4.61822
WDR51B	1.31702e-06	0.000355443	-3.29496
PTPN13	1.32238e-06	0.000355443	-4.46558
KRT4	1.38912e-06	0.000366057	-27.5079
MAL2	1.3931e-06	0.000366057	-3.66761
FAM25A	1.40596e-06	0.000366057	-3.99611
TPD52L1	1.412e-06	0.000366057	-3.60922
EPR1	1.41351e-06	0.000366057	-4.13228
HIF1A	1.42173e-06	0.000366057	-5.3075
RBM47	1.42238e-06	0.000366057	-4.96978
AAK1	1.43329e-06	0.000366057	-9.88536
CPA4	1.44251e-06	0.000366057	-10.1436
PLTP	1.4463e-06	0.000366057	-4.94727
LOC730052	1.45123e-06	0.000366057	-3.4567
PAK2	1.46549e-06	0.000366057	-2.99201
CAPN14	1.47862e-06	0.000366057	-17.0496
RAP1GDS1	1.48167e-06	0.000366057	-3.7925
C10orf47	1.48556e-06	0.000366057	-3.55179
PPM1F	1.48568e-06	0.000366057	-4.33831
HOPX	1.49374e-06	0.000366136	-47.5554
FBL	1.5135e-06	0.000368629	-4.86446
SPRR2E	1.51949e-06	0.000368629	-25.0184
CTSC	1.57815e-06	0.000380905	-5.43004
LOC100131940	1.58685e-06	0.000381062	-4.84667
SLC4A11	1.5975e-06	0.00038168	-3.32782
LRRC1	1.6251e-06	0.000386325	-3.51765
NAT5	1.63647e-06	0.000387081	-3.12105
NP	1.65893e-06	0.000390443	-4.02042
LOC390530	1.70733e-06	0.000399844	2.97841
FOXN2	1.72747e-06	0.000402143	-3.6956
CLDN1	1.73584e-06	0.000402143	-4.27195
SLC2A9	1.74265e-06	0.000402143	-5.08259
LAD1	1.78255e-06	0.000408634	-4.24197
GLUD1	1.79421e-06	0.000408634	-4.58796
C3orf57	1.80291e-06	0.000408634	-6.11263
PRKCH	1.82242e-06	0.000408634	-3.54253
C16orf74	1.82773e-06	0.000408634	-4.12243
DLL1	1.83524e-06	0.000408634	-6.16665
EFHD2	1.84152e-06	0.000408634	-5.27963
SMTN	1.84611e-06	0.000408634	-2.8636
PABPC4	1.85635e-06	0.000408634	-4.45548
TPD52L1	1.8653e-06	0.000408634	-3.84291
FAM189B	1.86579e-06	0.000408634	-4.48208
RPS7	1.87636e-06	0.000409054	-4.0205
IRS1	1.89749e-06	0.000411764	-2.91426
PAQR7	1.93195e-06	0.000417328	-3.47811
LOC651397	1.95543e-06	0.000418205	-6.11308
SLC2A5	1.95612e-06	0.000418205	-2.6478
ADAP2	1.96253e-06	0.000418205	-4.17032
PHLDA1	1.98667e-06	0.000419946	-4.7981
ETFB	1.98846e-06	0.000419946	-3.20761
CYB5R2	1.99872e-06	0.000420238	-6.4623
RALBP1	2.01003e-06	0.000420745	-2.94277
CYGB	2.06361e-06	0.000430058	-4.10901
ADK	2.07738e-06	0.000431029	-3.2269
ZCCHC6	2.11324e-06	0.000434612	-2.59849
MST4	2.12927e-06	0.000434612	-4.17447
IVL	2.1305e-06	0.000434612	-5.25342
FEZ1	2.14763e-06	0.000434612	-5.2598
KRT6B	2.14817e-06	0.000434612	-4.87196
NXN	2.15175e-06	0.000434612	-4.03767
ITM2A	2.16651e-06	0.000434612	-3.03243
CRCT1	2.17078e-06	0.000434612	-27.3778
KLHL24	2.17733e-06	0.000434612	3.34468
FAM46A	2.20006e-06	0.000437303	6.00817
LOC100128771	2.2137e-06	0.000438173	-3.3823
MPZL2	2.26525e-06	0.000446508	-5.23615
LOC651198	2.28201e-06	0.000447946	-3.50522
TCEB3	2.30244e-06	0.000450089	-4.12033
CAB39	2.34761e-06	0.00045703	-3.04646
CLCC1	2.36716e-06	0.000458947	-5.58683
ST3GAL5	2.38832e-06	0.000460024	-5.46632
LOC642357	2.39216e-06	0.000460024	-3.17994
LPXN	2.41554e-06	0.000461731	-4.02875
NCALD	2.42697e-06	0.000461731	-3.93152
LYPLA1	2.43032e-06	0.000461731	-3.60378
PTPN13	2.45793e-06	0.000465109	-4.56407
MPHOSPH6	2.51506e-06	0.000474024	-3.71584
SULT2B1	2.53086e-06	0.000474283	-9.74978
ABLIM1	2.53649e-06	0.000474283	-3.00169
TYSND1	2.55155e-06	0.000475221	-3.88383
HSD17B2	2.57315e-06	0.000477364	-5.18509
ARHGDIB	2.61702e-06	0.000480147	-5.99632
PGF	2.61846e-06	0.000480147	3.47694
DKK3	2.62651e-06	0.000480147	-6.35349
FGFR3	2.62874e-06	0.000480147	-11.1308
CAPN12	2.68233e-06	0.000487487	-4.17036
POLN	2.68954e-06	0.000487487	-3.97164
ZNF296	2.70716e-06	0.000488808	-3.30576
PPP3R1	2.73613e-06	0.00049216	-3.42599
DBNDD1	2.76257e-06	0.000495034	-4.30763
C10orf47	2.78717e-06	0.000497557	-3.97035
ECHDC3	2.80012e-06	0.000497991	-3.92692
PKP2	2.84443e-06	0.000503975	-3.97541
LOC100134393	2.8598e-06	0.000504809	-5.60141
RPL14	2.88787e-06	0.000507868	-3.52121
DCBLD2	2.92507e-06	0.000511538	-6.67422
C9orf85	2.93036e-06	0.000511538	-3.59645
ANKRD35	2.96977e-06	0.00051544	-3.53615
RAPGEFL1	2.97451e-06	0.00051544	-5.37202
RPL13	3.03551e-06	0.000524092	-4.82087
SH3D19	3.06035e-06	0.000526457	-3.5446
F2RL1	3.07414e-06	0.000526915	-3.38234
DEF8	3.16231e-06	0.000537521	-4.20034
CCNYL1	3.19633e-06	0.000537521	-3.6024
TAF5L	3.21838e-06	0.000537521	-3.37175
DEPDC1B	3.2331e-06	0.000537521	-6.52923
ETNK1	3.23908e-06	0.000537521	-3.95009
AXL	3.24117e-06	0.000537521	-3.55526
KRT24	3.24258e-06	0.000537521	-6.9335
TAF15	3.24333e-06	0.000537521	-5.84601
THBS2	3.24355e-06	0.000537521	-5.1322
TTLL11	3.24964e-06	0.000537521	-4.15896
ADORA2B	3.28759e-06	0.000541903	-5.2531
RAP1GDS1	3.33235e-06	0.000547374	-3.49109
FKBP1A	3.34402e-06	0.000547389	-2.89855
LOC647993	3.36414e-06	0.000548704	-10.7955
HIF1A	3.37698e-06	0.000548704	-7.38815
DSG3	3.39355e-06	0.000548704	-4.02339
NUP50	3.39845e-06	0.000548704	-3.18842
GNB1L	3.4327e-06	0.00055235	-3.51943
EPAS1	3.46387e-06	0.000555476	-3.31666
FJX1	3.48991e-06	0.000556684	-6.00346
CTSC	3.49494e-06	0.000556684	-3.66759
EGLN3	3.56141e-06	0.000565367	7.16245
VSNL1	3.68179e-06	0.000580582	-4.85322
AXL	3.72471e-06	0.000582326	-3.81133
HLA-F	3.72528e-06	0.000582326	5.03477
NAT5	3.72978e-06	0.000582326	-3.76092
ETFB	3.76123e-06	0.000585304	-4.07919
PPP1R14A	3.77779e-06	0.000585953	-3.30362
BOLA2	3.80704e-06	0.000587781	-4.1612
RGS10	3.8221e-06	0.000587781	-3.67861
TP53AIP1	3.82968e-06	0.000587781	-3.0346
SHC1	3.83927e-06	0.000587781	-3.23949
SLMAP	3.89705e-06	0.000594232	-3.94726
RNY4	3.91502e-06	0.000594232	2.75048
MTM1	3.92424e-06	0.000594232	-2.76703
HMGA2	3.96117e-06	0.000594232	-4.61462
HLA-H	3.97157e-06	0.000594232	5.7831
FAM49B	3.97472e-06	0.000594232	-3.09802
IL1F9	3.97926e-06	0.000594232	-3.91943
LOC641849	3.98526e-06	0.000594232	-2.78974
ATL3	4.0028e-06	0.000594232	-4.75733
KLC3	4.01537e-06	0.000594232	-2.62176
LOC100132673	4.01958e-06	0.000594232	-4.24175
CRLF3	4.05732e-06	0.000597943	-3.8835
MND1	4.15034e-06	0.000608714	-4.73808
PPP2R2C	4.15614e-06	0.000608714	-4.32259
C12orf29	4.23008e-06	0.000614696	-3.35674
S100P	4.24479e-06	0.000614696	-4.25719
RTCD1	4.24865e-06	0.000614696	-3.61748
WFDC2	4.24896e-06	0.000614696	8.63189
DENND2C	4.27324e-06	0.000616324	-3.3792
DTX2	4.30322e-06	0.000618761	-3.25475
ACTN1	4.40302e-06	0.000629286	-2.9709
SEMA6A	4.47581e-06	0.000634882	6.4519
SRI	4.47733e-06	0.000634882	4.65962
EIF2A	4.48243e-06	0.000634882	-3.13227
IL1RAP	4.53309e-06	0.00064014	-3.23437
DOCK5	4.59702e-06	0.000647236	-3.72027
SPRR2F	4.69562e-06	0.000659156	-11.2391
RPL13	4.75855e-06	0.000666013	-3.53695
FTH1	4.83951e-06	0.000675347	2.84169
CCND2	4.90949e-06	0.000681094	-4.14278
TBC1D2	4.94491e-06	0.000682319	-3.08465
BTBD11	4.9494e-06	0.000682319	-3.37391
LOC641835	4.96187e-06	0.000682319	-12.0596
IFI6	4.97601e-06	0.000682319	6.4265
ST3GAL5	5.01267e-06	0.000685359	-3.19757
PYGL	5.06186e-06	0.00069009	-3.2582
AHCY	5.14922e-06	0.000698231	-9.69784
HLA-F	5.15109e-06	0.000698231	6.81479
NLRP3	5.19205e-06	0.000700041	-2.97966
ARSJ	5.19404e-06	0.000700041	-4.792
CAV1	5.26032e-06	0.000706235	-3.75051
DBC1	5.26985e-06	0.000706235	-3.12715
GLDC	5.3723e-06	0.00071685	-3.37597
LPAR1	5.37937e-06	0.00071685	-5.28207
EREG	5.40178e-06	0.00071712	-3.13742
ITGB4BP	5.41171e-06	0.00071712	-3.13437
LOC91561	5.46647e-06	0.000719484	-2.99461
SNHG8	5.47819e-06	0.000719484	-3.88882
SFT2D2	5.491e-06	0.000719484	-3.84092
SLC35A3	5.49549e-06	0.000719484	-3.98761
MAD2L1	5.50813e-06	0.000719484	-10.8701
HCFC1R1	5.52927e-06	0.000719484	3.84061
AIM1	5.53601e-06	0.000719484	-2.99849
NUPR1	5.60694e-06	0.000723561	3.57271
MAPKAPK3	5.61229e-06	0.000723561	-3.95437
CCND1	5.61327e-06	0.000723561	-4.02001
FTHL11	5.68822e-06	0.00073123	3.22854
HSPA4L	5.76719e-06	0.000734377	-5.73994
IL33	5.7673e-06	0.000734377	-3.35798
SPAG9	5.78065e-06	0.000734377	-3.38601
SASH1	5.7892e-06	0.000734377	-3.00133
LMBR1	5.79032e-06	0.000734377	-4.55233
CA9	5.83855e-06	0.000738514	7.17655
GBP6	6.00263e-06	0.000757244	-4.77635
SLC35D2	6.02507e-06	0.000757857	-2.79836
CDK7	6.03953e-06	0.000757857	-2.77327
APH1B	6.07587e-06	0.000758393	-2.60936
B3GNT8	6.12311e-06	0.000760278	-2.64146
UBR2	6.1538e-06	0.000762089	-2.60886
HSZFP36	6.22834e-06	0.000767561	-2.56382
ELOVL6	6.23044e-06	0.000767561	-4.83673
SLK	6.24869e-06	0.000767809	-3.08441
C10orf116	6.31964e-06	0.000772613	-4.33355
REEP3	6.32045e-06	0.000772613	-2.61566
C10orf58	6.40758e-06	0.000779419	-4.90918
ARFGEF1	6.40907e-06	0.000779419	-2.92239
DKK3	6.4687e-06	0.000784654	-6.17438
LOC650517	6.49938e-06	0.000784862	-4.60149
FAM83B	6.5036e-06	0.000784862	-2.73553
ATMIN	6.54329e-06	0.000787642	-2.82572
SLC20A2	6.56066e-06	0.000787729	-3.43523
IFI27	6.72923e-06	0.000805923	5.69832
MEST	6.83903e-06	0.000817005	-2.79757
WFDC3	6.94503e-06	0.000827578	3.38449
CAMSAP1L1	6.99775e-06	0.000831765	-2.9641
LOC100128892	7.03456e-06	0.000833119	3.64719
LOC341315	7.04436e-06	0.000833119	-3.30757
SEC14L1	7.1149e-06	0.000838391	-2.92379
AFAP1L2	7.12439e-06	0.000838391	-4.12727
STK40	7.14461e-06	0.000838685	-3.27374
FTHL2	7.17937e-06	0.000839441	2.9635
HES2	7.18654e-06	0.000839441	-4.5674
ACER3	7.27776e-06	0.000846262	-2.93245
ACOX1	7.28071e-06	0.000846262	-3.12909
CRLF3	7.35456e-06	0.000851225	-3.27881
CYP2S1	7.37447e-06	0.000851225	-3.67613
PI3	7.37739e-06	0.000851225	-17.1052
EIF3H	7.424e-06	0.000852537	-2.73895
C2orf18	7.42481e-06	0.000852537	-4.69515
BST2	7.45348e-06	0.000853757	8.94146
SLC16A9	7.48108e-06	0.000854849	-3.86211
MPRIP	7.5261e-06	0.000855344	-5.41498
BPHL	7.52975e-06	0.000855344	-2.48504
CDC2	7.53965e-06	0.000855344	-12.9477
QTRTD1	7.61125e-06	0.000859586	-3.139
CDC42	7.61338e-06	0.000859586	-2.88144
ARL5B	7.65828e-06	0.000862596	-2.98908
BOLA2	7.67819e-06	0.000862784	-3.64547
HSD17B12	7.70227e-06	0.000863152	-3.23143
SLC37A3	7.7446e-06	0.000863152	-2.86264
LOC644782	7.74963e-06	0.000863152	3.34056
TMEM170A	7.75445e-06	0.000863152	-2.87125
KRT17P3	7.79132e-06	0.00086522	-3.4968
PLS3	7.82707e-06	0.000867155	-2.72007
C1R	7.87559e-06	0.000870492	3.94521
BICD2	7.95959e-06	0.000872182	-2.59086
CXorf39	7.96896e-06	0.000872182	-3.76003
C1orf50	7.99874e-06	0.000872182	-2.72497
BAG3	8.00128e-06	0.000872182	-2.88773
OBFC2A	8.00335e-06	0.000872182	-5.63622
RDBP	8.01325e-06	0.000872182	-3.21857
MBOAT2	8.01994e-06	0.000872182	-4.2915
PRKAG2	8.06091e-06	0.000874627	-3.3101
C19orf2	8.10012e-06	0.000875224	-2.7956
LOC729679	8.11508e-06	0.000875224	-3.47032
AFAP1L2	8.12191e-06	0.000875224	-3.74455
CLIC3	8.15363e-06	0.000876645	-6.06853
SLC25A6	8.20267e-06	0.000879918	-3.75329
ZUFSP	8.2628e-06	0.000881516	-2.88308
CCNA2	8.26429e-06	0.000881516	-11.958
USO1	8.28657e-06	0.000881516	-2.93431
SBDSP	8.2921e-06	0.000881516	-3.74099
DUOX1	8.31454e-06	0.000881919	-5.04581
AZIN1	8.33509e-06	0.000882121	-2.34273
TIAF1	8.44486e-06	0.000891743	-3.91641
SASH1	8.48771e-06	0.000894272	-3.1059
SPCS3	8.67239e-06	0.000911028	-2.86093
FTHL12	8.70514e-06	0.000911028	2.85304
IGFL1	8.70597e-06	0.000911028	-7.17963
SDHC	8.72377e-06	0.000911028	-2.53555
RASD2	8.75214e-06	0.000911262	4.14768
MYO1B	8.78157e-06	0.000911262	-2.87516
GSTO2	8.78381e-06	0.000911262	-3.60764
VPS4B	8.84705e-06	0.000915814	-2.93278
DUS2L	8.88171e-06	0.000917396	-3.77513
PLA2G4C	8.96594e-06	0.000924078	3.29432
LYPD3	9.02388e-06	0.000928028	-10.0922
ANG	9.06794e-06	0.000930535	2.56688
CLINT1	9.0889e-06	0.000930668	-3.3799
ZNF581	9.22311e-06	0.00094237	-2.64655
VIL2	9.32101e-06	0.000950076	-2.86314
SPINK7	9.34296e-06	0.000950076	-100.36
CCT4	9.35877e-06	0.000950076	-3.57556
DLST	9.40275e-06	0.000951691	-3.73032
PAWR	9.42582e-06	0.000951691	-3.07182
RPLP0	9.43503e-06	0.000951691	-3.9649
LOC643161	9.58178e-06	0.000964437	-10.2911
MYOF	9.64531e-06	0.00096877	-3.54142
KIAA1333	9.69569e-06	0.000971466	-2.74063
FER1L3	9.71322e-06	0.000971466	-2.89913
SEC24B	9.79801e-06	0.000977878	-2.83895
KLF6	9.86428e-06	0.00098242	-2.49689
MYO5A	9.9137e-06	0.000985267	-3.16785
LOC100130550	9.95812e-06	0.000987608	-3.7917
TFAP2A	1.00427e-05	0.000993917	-3.14912
SLC6A14	1.00697e-05	0.000994505	-7.18229
LRRFIP2	1.01531e-05	0.000998978	-3.41478
UAP1	1.01572e-05	0.000998978	-3.95744
CARD10	1.01889e-05	0.00100001	-4.00866
PCBD1	1.02129e-05	0.00100029	-3.83228
KRT16	1.02547e-05	0.00100231	-4.64453
RGS2	1.04805e-05	0.00102227	-4.28103
ANKRD27	1.05893e-05	0.00102908	-2.40922
FLJ90086	1.06201e-05	0.00102908	-3.94903
CAPN1	1.06332e-05	0.00102908	-2.58576
UBE2C	1.06552e-05	0.00102908	-20.2926
RAC2	1.06591e-05	0.00102908	-3.41831
CAST	1.07162e-05	0.00103249	-3.52004
RAPGEF3	1.07631e-05	0.00103413	-2.93953
MYO18A	1.07769e-05	0.00103413	-2.42154
INTS6	1.08123e-05	0.00103542	-3.04405
SFXN1	1.09112e-05	0.00103902	-3.36404
RAGE	1.09179e-05	0.00103902	-3.79539
C1orf116	1.09229e-05	0.00103902	-4.69151
KLK11	1.09529e-05	0.00103902	-6.81676
P4HA1	1.09597e-05	0.00103902	2.94816
UBE2C	1.11391e-05	0.00105391	-15.7854
ERCC6L	1.14662e-05	0.00108269	-2.80545
ATP5I	1.14902e-05	0.0010828	-2.83917
DCUN1D1	1.16846e-05	0.00109894	-2.41463
IMP4	1.19007e-05	0.00111596	-4.14933
LOC651149	1.19129e-05	0.00111596	-2.75861
MGC61598	1.19856e-05	0.00112056	-5.01256
ARL5A	1.21001e-05	0.00112903	-3.03165
TMEM54	1.21981e-05	0.00113593	-3.40829
SH2D5	1.23539e-05	0.00114493	-3.10879
QARS	1.23552e-05	0.00114493	-4.25004
RAET1L	1.23673e-05	0.00114493	-3.18081
GTF2F2	1.24281e-05	0.00114831	-2.77228
PDZD8	1.25447e-05	0.00115128	-2.94401
TMEM47	1.25469e-05	0.00115128	5.34979
HIF1A	1.25543e-05	0.00115128	-4.78025
LOC283953	1.25576e-05	0.00115128	2.99693
LOC646294	1.25826e-05	0.00115135	-2.75058
ASMTL	1.27209e-05	0.00116175	-2.31304
KCNK6	1.27846e-05	0.00116532	-3.93042
EEF1B2	1.28262e-05	0.00116591	-3.89719
STX6	1.28404e-05	0.00116591	-3.07105
NMB	1.29219e-05	0.00117107	4.57856
LOC646294	1.31069e-05	0.0011838	-2.80707
FER1L3	1.31124e-05	0.0011838	-2.98485
SERPINB8	1.31782e-05	0.00118539	-2.38474
LOC645173	1.31802e-05	0.00118539	-3.3909
CCNB1	1.32287e-05	0.0011875	-10.277
ACOT7	1.33033e-05	0.00119193	-4.41741
LOC728556	1.35079e-05	0.00120681	-3.25718
COBLL1	1.35204e-05	0.00120681	-5.04037
MANSC1	1.3574e-05	0.00120932	-4.47861
EIF3F	1.37097e-05	0.0012191	-3.92327
VPS26B	1.37592e-05	0.00122121	-3.32677
SPRY4	1.38583e-05	0.00122771	-3.72856
NCF2	1.3959e-05	0.00123431	-3.15084
RBMS2P	1.39876e-05	0.00123454	-2.8763
CDK6	1.40612e-05	0.00123872	-3.87982
LOC642197	1.41269e-05	0.0012422	-3.32024
EEF1G	1.41855e-05	0.00124503	-3.07105
SH3GLB1	1.42221e-05	0.00124594	-2.60032
RPS15	1.42797e-05	0.00124867	-5.95504
PPP2R2C	1.43333e-05	0.0012502	-3.1794
LMNA	1.43721e-05	0.0012502	-3.8632
LOC728975	1.43765e-05	0.0012502	-3.78339
SPAG9	1.4427e-05	0.00125229	-3.00742
MBP	1.45363e-05	0.00125947	-3.15166
MOCS1	1.46021e-05	0.00126162	-2.83482
LOC729680	1.46375e-05	0.00126162	-3.03246
FAHD2A	1.46411e-05	0.00126162	-2.58996
SGMS2	1.47079e-05	0.00126507	-2.40622
DPH5	1.4881e-05	0.00127763	-3.39253
KCTD5	1.49436e-05	0.00128069	-2.91584
TMEM154	1.50899e-05	0.00128914	-3.78699
PAPD4	1.51217e-05	0.00128914	-3.03854
GPN2	1.5124e-05	0.00128914	-3.28773
RBM47	1.51541e-05	0.00128938	-3.84259
SEC23A	1.52356e-05	0.00129398	-2.97279
TACC2	1.53325e-05	0.00129988	-3.56628
ADAM8	1.5544e-05	0.00131545	-4.88118
NUDT1	1.59629e-05	0.00134834	-6.86223
RHOBTB2	1.59896e-05	0.00134834	-2.40026
QPCT	1.60548e-05	0.00134966	-2.87984
GTPBP6	1.60623e-05	0.00134966	-3.12007
LOC729535	1.62845e-05	0.00136455	-3.36604
SPC24	1.62972e-05	0.00136455	-7.86504
KIFC1	1.63719e-05	0.0013666	-6.66178
FAM89A	1.63794e-05	0.0013666	-2.13292
GGT6	1.64656e-05	0.00137137	-2.92901
BCL11B	1.65434e-05	0.00137543	-2.87801
LOC648585	1.66542e-05	0.00138087	-2.50161
AGPAT5	1.66673e-05	0.00138087	-4.11013
RGS10	1.67086e-05	0.00138087	-2.78394
LOC729774	1.6737e-05	0.00138087	-2.95077
FAM108A3	1.67623e-05	0.00138087	-2.38726
LOC647009	1.6784e-05	0.00138087	-3.3751
TRAF3IP2	1.69238e-05	0.00138996	-2.79974
ZAK	1.69799e-05	0.00139215	-2.99504
CYP2E1	1.70384e-05	0.00139271	-2.72423
LOC286444	1.70456e-05	0.00139271	-2.67141
LOC729143	1.70939e-05	0.00139425	-3.35672
KLK12	1.72678e-05	0.00140177	-6.35172
MRPL14	1.72751e-05	0.00140177	-3.17434
LOC389342	1.73284e-05	0.00140369	-2.53204
DKK1	1.74844e-05	0.00141391	-5.18882
RCAN3	1.76724e-05	0.00142667	-2.30915
ZYX	1.77367e-05	0.00142942	-3.22393
FLJ12684	1.78753e-05	0.00143814	-3.71393
PTPRE	1.79967e-05	0.00144545	-2.75274
C12orf54	1.81015e-05	0.00145141	-3.34958
GALNT14	1.81945e-05	0.0014551	-2.61577
RPL34	1.82104e-05	0.0014551	-3.80388
LPCAT4	1.82398e-05	0.0014551	-4.05486
LOC645693	1.83646e-05	0.00146047	-3.14674
MIR1978	1.8369e-05	0.00146047	-12.061
LOC647150	1.85182e-05	0.001468	-4.03705
LOC729402	1.85549e-05	0.001468	-2.96181
WDFY2	1.85567e-05	0.001468	-3.11873
RPL22	1.87131e-05	0.00147789	-3.01265
KIAA1671	1.87936e-05	0.0014795	-2.9143
LOC729768	1.87959e-05	0.0014795	-3.61855
CDC37	1.88326e-05	0.00147992	-2.56555
ANXA1	1.89788e-05	0.00148894	-2.39678
TMEM173	1.90708e-05	0.00149368	-3.408
STAM	1.91606e-05	0.00149753	-2.90785
TMTC3	1.91864e-05	0.00149753	-2.5829
TAF13	1.9215e-05	0.00149753	-2.69258
DBNDD2	1.92577e-05	0.00149839	-3.726
HCFC1R1	1.93479e-05	0.00150258	2.76664
VEZT	1.93966e-05	0.00150258	-3.29352
KLHL2	1.94068e-05	0.00150258	-3.55067
ARD1A	1.94533e-05	0.00150372	-3.5907
DSP	1.95286e-05	0.00150708	-3.1418
LOC100131866	1.96633e-05	0.00151201	-3.11806
TGFA	1.96706e-05	0.00151201	-4.58763
DHRS11	1.96884e-05	0.00151201	-5.90317
SBSN	1.99975e-05	0.00153165	-26.2167
ST6GALNAC2	2.00386e-05	0.00153165	-3.38513
LOC647987	2.00412e-05	0.00153165	-7.42433
TP63	2.01272e-05	0.00153573	-3.14349
PFN2	2.01869e-05	0.00153781	-2.91791
AVEN	2.02525e-05	0.00154033	-4.54161
HDLBP	2.03716e-05	0.0015469	-2.27593
FTHL2	2.04405e-05	0.00154964	2.55116
LOC729646	2.05816e-05	0.00155784	-3.20655
CD82	2.07155e-05	0.00156547	-3.46636
ALG3	2.08023e-05	0.00156953	-2.78632
LOC730052	2.08434e-05	0.00157013	-2.67925
DEFB1	2.08814e-05	0.00157049	-4.41317
AP1B1	2.09647e-05	0.00157225	-3.43498
GALNT5	2.09713e-05	0.00157225	-5.31116
LOC100133506	2.10454e-05	0.00157374	-2.31283
BCCIP	2.10577e-05	0.00157374	-3.80076
EGFR	2.10909e-05	0.00157374	-2.94966
KLK8	2.11489e-05	0.00157558	-5.30679
ACACA	2.12106e-05	0.00157625	-4.96621
LOC100129685	2.12474e-05	0.00157625	-2.4973
GBP6	2.12579e-05	0.00157625	-3.84819
MCL1	2.13733e-05	0.0015823	-3.74255
SLC7A1	2.14064e-05	0.0015823	-5.77231
GJB6	2.1544e-05	0.00158999	-5.60988
UCHL3	2.16123e-05	0.00159165	-3.86534
BZW2	2.16338e-05	0.00159165	-4.4664
NT5E	2.18428e-05	0.00160453	-3.81038
ETHE1	2.1928e-05	0.00160811	-3.19341
KREMEN2	2.19595e-05	0.00160811	-2.56378
KIAA1468	2.20028e-05	0.00160879	-2.93421
SNORA12	2.20681e-05	0.00161108	5.37815
MPZL2	2.23086e-05	0.00162612	-3.90636
RNASE4	2.23799e-05	0.00162881	2.81651
FBXO32	2.24893e-05	0.00163426	6.21791
SH3BGRL3	2.26481e-05	0.00164327	-2.64193
ARMCX1	2.27489e-05	0.00164566	-2.98871
LOC375295	2.27505e-05	0.00164566	-3.01827
RAB25	2.281e-05	0.00164744	-3.75706
EIF3M	2.28864e-05	0.00165044	-3.4601
FERMT1	2.30072e-05	0.00165662	-4.60991
CCNC	2.33065e-05	0.00167562	-3.5234
MRPL35	2.33938e-05	0.0016784	-3.99146
ARPC1A	2.34161e-05	0.0016784	-2.40144
SCYL2	2.34925e-05	0.00168125	-2.50706
LOC645166	2.35582e-05	0.00168125	-2.42932
C6orf132	2.35625e-05	0.00168125	-3.56142
DIP2A	2.37296e-05	0.00169063	-2.29229
LOC642197	2.38855e-05	0.00169597	-3.59456
TCN1	2.39717e-05	0.00169597	3.95387
GRHL2	2.398e-05	0.00169597	-2.68339
PPA1	2.39805e-05	0.00169597	-3.42135
MICALCL	2.39838e-05	0.00169597	-2.79739
VSNL1	2.40215e-05	0.0016961	-3.40585
KLK10	2.42281e-05	0.00170702	-5.74041
STX6	2.42484e-05	0.00170702	-2.85305
DENND2C	2.42917e-05	0.00170753	-2.65228
GJB6	2.43438e-05	0.00170848	-4.78414
PABPC1	2.43987e-05	0.00170848	-2.57178
NMD3	2.44283e-05	0.00170848	-3.62563
METAP1	2.44727e-05	0.00170848	-2.71752
TSPAN33	2.44857e-05	0.00170848	-2.85084
EEA1	2.45547e-05	0.00171077	-2.65535
B3GALNT1	2.45985e-05	0.00171129	-4.09108
LOC100128918	2.46347e-05	0.0017113	-4.91816
GRB14	2.4679e-05	0.00171186	-3.55086
MATN2	2.47655e-05	0.00171535	-4.58489
ATP5G1	2.4809e-05	0.00171585	-3.32926
NLRP3	2.49883e-05	0.00172572	-3.00468
NEDD1	2.50441e-05	0.00172705	-2.36791
POLR2I	2.50966e-05	0.00172816	-3.01889
SBNO1	2.54136e-05	0.00174491	-2.53427
LOC727818	2.55523e-05	0.00175189	-2.23574
LOC100131866	2.56856e-05	0.00175662	-2.72039
SIAH2	2.56956e-05	0.00175662	-2.68073
GPRC5C	2.57556e-05	0.00175818	2.22295
KRT6C	2.58236e-05	0.00176028	-10.0305
ZNF185	2.6143e-05	0.00177949	-4.27265
TMEM141	2.62113e-05	0.00178158	-3.48592
GSR	2.62771e-05	0.00178302	-3.63317
SPINK1	2.6337e-05	0.00178302	4.17547
LOC642197	2.63456e-05	0.00178302	-3.09158
C17orf45	2.64363e-05	0.0017849	-2.7112
MIPEP	2.64488e-05	0.0017849	-3.34615
AQP3	2.65251e-05	0.0017875	-3.4815
NUDT3	2.65646e-05	0.00178761	-3.69682
C2CD2	2.66525e-05	0.00179098	-2.6677
HYLS1	2.69104e-05	0.00180523	-2.86286
C10orf54	2.69408e-05	0.00180523	-3.31471
URG4	2.71934e-05	0.0018165	-2.72736
C2orf49	2.72158e-05	0.0018165	-2.9798
LOC645175	2.72243e-05	0.0018165	-2.8494
ZNF750	2.72766e-05	0.00181743	-6.8979
SLC9A3R1	2.7339e-05	0.00181902	-6.62327
HOMER2	2.75616e-05	0.00183126	-4.1938
SRPK1	2.76494e-05	0.00183452	-4.9879
LOC644684	2.78772e-05	0.00184704	-2.96298
PPPDE2	2.79187e-05	0.0018472	-4.59156
TNFRSF6B	2.79795e-05	0.00184864	-3.60476
PTPLB	2.80332e-05	0.00184961	-4.08231
LOC100130009	2.80797e-05	0.00185009	-2.69484
SLC35F5	2.81892e-05	0.00185194	-2.96958
CCNDBP1	2.82444e-05	0.00185194	-2.83065
LOC728553	2.8257e-05	0.00185194	-2.2619
KCTD9	2.83432e-05	0.00185194	-2.70343
ALDH7A1	2.83527e-05	0.00185194	-2.72612
UBE2Q2	2.83629e-05	0.00185194	-2.53936
UBE4A	2.84168e-05	0.00185194	-3.15128
TOM1L2	2.84582e-05	0.00185194	-4.06126
TEX2	2.846e-05	0.00185194	-3.32324
M6PRBP1	2.85421e-05	0.00185473	-2.66925
CORO1C	2.86959e-05	0.00186216	-2.61786
MEMO1	2.89151e-05	0.00187382	-2.9056
LOC100131713	2.89995e-05	0.00187659	-3.15123
FMNL2	2.90372e-05	0.00187659	-2.26762
MRPL19	2.91702e-05	0.00188025	-4.01303
KCTD10	2.91733e-05	0.00188025	-3.09405
PSME4	2.92169e-05	0.00188049	-3.39406
LACTB	2.95184e-05	0.00189242	-2.32871
HSPBL2	2.95252e-05	0.00189242	-2.61715
DYNC2LI1	2.95436e-05	0.00189242	-3.41625
DUSP4	2.96064e-05	0.00189242	-2.94873
JUB	2.96131e-05	0.00189242	-4.38929
DGKA	2.96422e-05	0.00189242	-2.63742
CCRN4L	2.97092e-05	0.00189414	-2.83545
ALDH4A1	3.01251e-05	0.00191807	-2.60362
RIPK2	3.02959e-05	0.0019258	-3.61625
CLTB	3.03668e-05	0.0019258	-2.43491
LONP2	3.03686e-05	0.0019258	-2.13684
SH3RF2	3.05296e-05	0.00193342	-2.86109
RNASE4	3.06861e-05	0.00194073	2.85196
TUBB6	3.07736e-05	0.00194367	-3.54003
SLC25A43	3.101e-05	0.00195599	-3.05103
FAM108A3	3.11561e-05	0.00196092	-2.23266
TBL1XR1	3.11712e-05	0.00196092	-3.27575
SULT2B1	3.13637e-05	0.00196879	-3.98657
MRPL35	3.13795e-05	0.00196879	-2.91443
MXRA7	3.14701e-05	0.00197187	-2.93534
DYM	3.15498e-05	0.00197294	-3.17783
ADK	3.15976e-05	0.00197294	-3.11526
BCKDK	3.16142e-05	0.00197294	-2.50002
SPRYD4	3.16884e-05	0.00197294	-3.3977
ABCE1	3.16958e-05	0.00197294	-5.51868
KIF16B	3.18514e-05	0.00198002	-2.27953
ZNF277	3.19425e-05	0.00198273	-2.28274
PRRG4	3.19788e-05	0.00198273	-2.84458
TMEM45B	3.21009e-05	0.0019877	-4.88491
CCNC	3.23401e-05	0.00199973	-3.27947
LOC729217	3.23989e-05	0.00199973	-2.20966
RP2	3.2436e-05	0.00199973	-2.9184
CLIP1	3.24643e-05	0.00199973	-2.44632
CMPK1	3.25068e-05	0.00199974	-2.50393
LOC729279	3.25624e-05	0.00200056	-2.3708
SDC1	3.27175e-05	0.00200495	-3.18303
ALDH3A2	3.27186e-05	0.00200495	-3.50303
EFEMP1	3.27712e-05	0.00200557	-3.51993
PLD2	3.29026e-05	0.00200888	-2.27831
IL4R	3.29102e-05	0.00200888	-3.13082
FAM13A	3.31104e-05	0.0020166	2.91557
KLHL36	3.3122e-05	0.0020166	-2.4869
PFKFB4	3.32769e-05	0.00202176	3.58512
RDH13	3.32921e-05	0.00202176	-2.72021
RNY5	3.34297e-05	0.00202562	2.61211
LOC644615	3.34413e-05	0.00202562	-2.3559
PRDX3	3.35416e-05	0.0020291	-3.35726
ASAP2	3.36207e-05	0.00203128	-3.06968
GLTPD1	3.37496e-05	0.00203502	-2.51162
S100A3	3.38497e-05	0.00203502	-4.70557
SERPINB5	3.38605e-05	0.00203502	-2.60593
TRIP10	3.38966e-05	0.00203502	-2.66796
LOC643936	3.38976e-05	0.00203502	-2.73722
APP	3.40211e-05	0.00203984	-2.21433
DSE	3.41352e-05	0.0020441	-2.42828
C3orf64	3.44153e-05	0.00205826	-3.05286
IARS2	3.4582e-05	0.00206358	-4.09719
SLC25A3	3.45914e-05	0.00206358	-3.01634
PRPS2	3.47243e-05	0.00206687	-3.59839
TACC2	3.47339e-05	0.00206687	-2.71761
ANXA2	3.49389e-05	0.00207645	-3.14722
ABLIM1	3.50667e-05	0.00208143	-9.25227
IL1A	3.54498e-05	0.00210153	-2.75764
MSRA	3.55683e-05	0.00210433	-2.70483
NIPAL1	3.5586e-05	0.00210433	-3.75905
LRRFIP2	3.5632e-05	0.00210442	-2.99383
FAM177A1	3.57263e-05	0.00210576	-2.60185
HDAC1	3.57437e-05	0.00210576	-3.07584
DNM1L	3.58648e-05	0.00211027	-2.97782
PLEKHG3	3.61236e-05	0.00212286	-3.13271
ZNF259	3.64447e-05	0.00213551	-2.69118
SUCLA2	3.64582e-05	0.00213551	-2.57865
RWDD4A	3.64743e-05	0.00213551	-3.52474
BNIPL	3.65363e-05	0.00213649	-4.6937
DPY19L4	3.66953e-05	0.0021422	-2.90148
GAN	3.67524e-05	0.0021422	-2.17976
GNG12	3.68452e-05	0.0021422	-3.19502
MTHFD2L	3.68546e-05	0.0021422	-2.58948
MBOAT2	3.68603e-05	0.0021422	-2.7837
PCNX	3.69394e-05	0.00214416	-2.24803
ARHGEF4	3.70396e-05	0.00214734	-3.76742
NETO2	3.71637e-05	0.00215098	-5.97248
WDR55	3.71932e-05	0.00215098	-4.09481
EZR	3.7254e-05	0.00215112	-2.35909
TNFRSF6B	3.72865e-05	0.00215112	-4.00915
DLAT	3.74858e-05	0.00215998	-3.99042
PIGN	3.76648e-05	0.00216765	-2.43433
BOLA2	3.78391e-05	0.00217504	-3.7802
RPS24	3.79197e-05	0.00217702	-4.28931
GJB2	3.82241e-05	0.00219184	-4.19237
FAM69A	3.82936e-05	0.00219317	-2.43169
LOC100132717	3.84547e-05	0.00219973	-2.37875
LOC401397	3.88367e-05	0.0022189	-3.05598
LOC642567	3.88849e-05	0.00221897	3.14773
KHSRP	3.89732e-05	0.00222133	-3.10142
CYP24A1	3.9134e-05	0.0022268	-6.57962
ARHGEF16	3.91632e-05	0.0022268	-2.5384
PGGT1B	3.92669e-05	0.00223001	-2.31145
LOC647150	3.93862e-05	0.00223193	-4.64946
AGPS	3.93988e-05	0.00223193	-4.90082
LOC100129982	3.94423e-05	0.00223193	-3.13356
LOC645312	3.96375e-05	0.0022403	-3.75496
ZNF219	3.97579e-05	0.00224291	-2.94359
PRDX6	3.98e-05	0.00224291	-3.16298
SEH1L	3.98258e-05	0.00224291	-3.71526
STRN3	3.98959e-05	0.00224418	-2.65813
TRIM7	3.99442e-05	0.00224423	-6.05345
FAT1	4.02143e-05	0.00225672	-2.74556
STK39	4.04622e-05	0.00226794	-3.97507
ANLN	4.05176e-05	0.00226836	-8.52043
PDXDC1	4.06434e-05	0.00227153	-3.10107
IBTK	4.06703e-05	0.00227153	-2.76283
KIAA1524	4.08544e-05	0.00227784	-3.9889
ASCC2	4.08794e-05	0.00227784	-2.7444
LOC387825	4.10483e-05	0.00227892	-2.69822
LASS3	4.10781e-05	0.00227892	-2.87059
FRMD6	4.10885e-05	0.00227892	-2.53702
UPK1B	4.10916e-05	0.00227892	-3.68503
STK3	4.12109e-05	0.00228192	-2.40514
BAIAP2L1	4.12421e-05	0.00228192	-2.52777
LOC100131336	4.14291e-05	0.00228773	-3.27581
GCLC	4.14438e-05	0.00228773	-3.10009
KLHDC4	4.15948e-05	0.00229339	-3.55371
GNB4	4.18444e-05	0.00230446	-2.62428
LOC136143	4.18993e-05	0.0023048	-2.43682
PDZD2	4.19666e-05	0.00230582	-2.38745
KBTBD11	4.21427e-05	0.00231281	-2.4748
LPHN2	4.22356e-05	0.00231322	-3.7029
NPAL3	4.2248e-05	0.00231322	-2.67156
KDELR3	4.24259e-05	0.00231894	-3.18206
NCKAP1	4.24994e-05	0.00231894	-2.98252
LOC729495	4.24995e-05	0.00231894	-2.78255
TGFBR2	4.26104e-05	0.00232232	-3.46478
C3orf57	4.26924e-05	0.00232411	-3.58827
TFAP2C	4.29464e-05	0.00233525	-2.65883
TMED7	4.315e-05	0.00234362	-2.7957
SSH3	4.32992e-05	0.00234648	-3.25994
FAT1	4.33045e-05	0.00234648	-3.63602
BTBD10	4.33687e-05	0.00234648	-2.31648
AZIN1	4.34114e-05	0.00234648	-2.79445
FLJ38482	4.34879e-05	0.00234648	-3.3214
LOC399942	4.35281e-05	0.00234648	-5.31682
LOC399748	4.35872e-05	0.00234648	-2.53544
CD44	4.35994e-05	0.00234648	-7.16333
FAM91A1	4.37232e-05	0.00235047	-2.7192
AADACL1	4.41318e-05	0.00236974	-6.1469
DFFA	4.44789e-05	0.00238457	-4.01967
TTPAL	4.45088e-05	0.00238457	-4.64282
LOC390557	4.46103e-05	0.0023858	-2.33604
TALDO1	4.46326e-05	0.0023858	-3.34414
PTPN1	4.47452e-05	0.00238912	-2.74906
HMMR	4.50202e-05	0.0024011	-12.2387
FBXL18	4.51464e-05	0.00240427	-4.52139
TNFRSF10A	4.51814e-05	0.00240427	-3.1011
FAM108C1	4.52892e-05	0.0024073	-2.23304
TMPRSS11B	4.54003e-05	0.00241049	-3.25255
N6AMT2	4.5517e-05	0.00241398	-2.80143
RPL13L	4.55771e-05	0.00241446	-2.31885
PPM1B	4.57394e-05	0.00241776	-2.82045
MFSD6	4.57416e-05	0.00241776	-3.40574
RPL14L	4.58341e-05	0.00241909	-2.42738
LOC647030	4.58691e-05	0.00241909	-4.0048
DCBLD2	4.61761e-05	0.00243258	-4.11312
WSB2	4.63497e-05	0.00243901	-2.53643
CDC42SE1	4.67197e-05	0.00245574	-2.82953
CNIH	4.71548e-05	0.00247586	-2.99025
B3GALNT2	4.723e-05	0.00247706	-3.15335
EIF3G	4.75919e-05	0.00249328	-3.15276
RPL23A	4.76611e-05	0.00249414	-3.34828
C17orf61	4.77841e-05	0.00249781	-2.38221
LOC729317	4.82719e-05	0.00252053	-2.5862
MRPL30	4.85842e-05	0.00253404	-3.44096
PRODH	4.91796e-05	0.00256227	-2.50278
DSC2	4.92388e-05	0.00256253	-3.00897
PPBP	4.93184e-05	0.00256385	-2.78533
TFAP2A	4.94494e-05	0.00256784	-2.44466
ETNK1	4.95507e-05	0.00257028	-2.78439
ATOX1	4.96648e-05	0.00257338	-2.55311
EHHADH	4.981e-05	0.00257649	-2.29147
LOC286444	4.9863e-05	0.00257649	-2.5549
SH3BP1	5.00164e-05	0.00257649	-3.02484
RPL6	5.0071e-05	0.00257649	-4.67073
PDCD2	5.00861e-05	0.00257649	-2.86052
FSIP1	5.00936e-05	0.00257649	-2.68534
DCUN1D5	5.01061e-05	0.00257649	-2.90443
EML2	5.041e-05	0.0025893	-2.56743
PGAM5	5.06211e-05	0.00259732	-3.79946
LOC391019	5.07375e-05	0.00260048	-3.11495
FBXO3	5.08767e-05	0.00260479	-2.29426
MARVELD2	5.11065e-05	0.00261273	-2.45417
DDEF2	5.11478e-05	0.00261273	-2.99167
IL1RAP	5.11975e-05	0.00261273	-2.57586
LRRC16	5.1507e-05	0.00262569	-3.55729
MPRIP	5.16139e-05	0.00262831	-4.60961
LOC653994	5.16749e-05	0.00262858	-2.76122
MIOS	5.17861e-05	0.00263141	-3.3251
CNOT1	5.22436e-05	0.00264908	-2.35056
ZNF286A	5.22458e-05	0.00264908	-2.36638
EBPL	5.23053e-05	0.00264926	-2.15674
CRKRS	5.24331e-05	0.00265275	-2.96365
RABL3	5.24865e-05	0.00265275	-2.47781
ZDHHC7	5.26495e-05	0.00265815	-3.01834
SUMO3	5.28491e-05	0.00266539	-4.35975
PWP1	5.29316e-05	0.00266662	-3.67717
C21orf70	5.29862e-05	0.00266662	-3.43778
TAF1D	5.32474e-05	0.00267299	-2.3285
IGSF3	5.33084e-05	0.00267299	-2.84252
MBNL1	5.33288e-05	0.00267299	-2.83299
EIF6	5.33389e-05	0.00267299	-3.07399
ACSF2	5.35746e-05	0.00268135	-2.49131
EEF1B2	5.3619e-05	0.00268135	-3.77384
ARL17B	5.3693e-05	0.00268142	-2.69434
FTHL8	5.37595e-05	0.00268142	2.80416
LOC100128918	5.37906e-05	0.00268142	-3.80914
PTPRE	5.40534e-05	0.00268941	-2.26272
GSTO1	5.41726e-05	0.00268941	-2.60792
EMP1	5.41943e-05	0.00268941	-5.08339
LIAS	5.42123e-05	0.00268941	-2.69078
ALDH18A1	5.42349e-05	0.00268941	-4.648
IMPDH2	5.44023e-05	0.00269488	-5.72385
RNASE4	5.44976e-05	0.00269677	2.90064
FOXA1	5.47127e-05	0.00270459	-4.32482
IL1RN	5.47951e-05	0.00270584	-2.64984
HSPC159	5.51574e-05	0.00272089	-3.13617
SERPINB8	5.54458e-05	0.00273215	-2.37223
MID2	5.55013e-05	0.00273215	-2.50364
INVS	5.55832e-05	0.00273334	-2.6573
TUBB6	5.57603e-05	0.00273695	-2.98325
C19orf60	5.57724e-05	0.00273695	-2.96466
GTF2H3	5.58758e-05	0.00273919	-3.43189
ZDHHC8	5.6037e-05	0.00274304	-3.07772
LOC647285	5.60703e-05	0.00274304	-3.05954
DFNA5	5.62059e-05	0.00274683	-2.78025
ZHX3	5.6333e-05	0.00275009	-2.58804
ADAM10	5.64296e-05	0.00275009	-3.10377
PITX1	5.64926e-05	0.00275009	-2.89742
TPMT	5.65494e-05	0.00275009	-2.58004
PHKB	5.66592e-05	0.00275009	-2.91596
CNKSR3	5.66605e-05	0.00275009	-2.63364
TPRG1L	5.66796e-05	0.00275009	-2.27612
LOC646214	5.69577e-05	0.00276076	-2.71789
LOC148430	5.73737e-05	0.00277807	-3.08542
EEF2	5.76027e-05	0.00278631	-2.70438
TNFRSF6B	5.77051e-05	0.00278841	-3.92139
GPSM2	5.8059e-05	0.00280265	-6.2258
SLC2A10	5.82501e-05	0.00280901	-3.55767
NDFIP2	5.83716e-05	0.00281121	-2.4312
SBDSP	5.84146e-05	0.00281121	-2.84921
RASSF6	5.86544e-05	0.00281722	-2.5303
UBE2G1	5.86587e-05	0.00281722	-3.14029
LOC442597	5.87887e-05	0.0028206	-2.24683
BUB1	5.88725e-05	0.00282176	-9.44041
ANAPC1	5.89658e-05	0.00282338	-4.40702
C1orf116	5.92089e-05	0.00283215	-2.12861
KRT6B	5.93514e-05	0.0028361	-3.59643
MYC	5.99385e-05	0.00286126	-3.84317
ZNF812	6.07931e-05	0.0028969	-2.91394
RAC1	6.08145e-05	0.0028969	-2.63232
FOXQ1	6.10747e-05	0.00290378	-2.8758
LOC387647	6.12802e-05	0.00291063	-2.46503
LMNB1	6.14651e-05	0.00291648	-4.44733
FBXO28	6.1541e-05	0.00291716	-2.85148
IGBP1	6.19535e-05	0.00293268	-2.47892
42987	6.20296e-05	0.00293268	-2.67023
C13orf37	6.21268e-05	0.00293268	-4.15083
LOC653156	6.22918e-05	0.00293268	-2.29167
EEF1A1	6.22948e-05	0.00293268	-4.90164
UPP1	6.23048e-05	0.00293268	-4.83997
MGC72080	6.23261e-05	0.00293268	-4.10423
AIF1L	6.23645e-05	0.00293268	-8.17191
LOC100132742	6.25424e-05	0.00293813	-2.41602
TNPO1	6.32089e-05	0.00296649	-3.06813
DGKA	6.34294e-05	0.00297389	-2.26216
SLC12A6	6.39442e-05	0.00299497	-2.36098
BOLA2	6.40057e-05	0.00299497	-3.44209
CROT	6.42066e-05	0.0029985	-2.48664
BCL10	6.42078e-05	0.0029985	-2.35871
FAM136B	6.50361e-05	0.00303352	-3.68291
LOC649049	6.50859e-05	0.00303352	-2.45519
PTPRZ1	6.57074e-05	0.00305727	-2.2297
SHMT1	6.57248e-05	0.00305727	-5.55701
TOR1AIP2	6.59405e-05	0.00306429	-2.31457
ABLIM1	6.62123e-05	0.00307264	-7.39792
CD109	6.62502e-05	0.00307264	-2.65944
NHLRC2	6.64019e-05	0.00307666	-3.03885
MPST	6.6473e-05	0.00307695	-3.44984
CAPN12	6.65484e-05	0.00307742	-2.31901
LOC646463	6.69601e-05	0.00309344	-2.90356
RPS6KA3	6.74219e-05	0.00311173	-2.22918
PLEKHA1	6.7538e-05	0.00311405	-2.31879
ALDH4A1	6.76186e-05	0.00311473	-2.81962
TSC22D3	6.77261e-05	0.00311665	2.36693
SUCLA2	6.78779e-05	0.0031206	-2.48862
LOC644988	6.80573e-05	0.00312136	-2.28592
DIAPH2	6.80846e-05	0.00312136	-3.46131
LOC643479	6.8214e-05	0.00312136	-6.28566
CXCL5	6.8225e-05	0.00312136	-4.03741
TGFB2	6.82734e-05	0.00312136	-3.06661
DIMT1L	6.82945e-05	0.00312136	-3.41583
PPARG	6.83561e-05	0.00312136	-3.21879
ARTN	6.84246e-05	0.00312147	-4.87756
ROBLD3	6.87849e-05	0.00313206	-2.26582
TMEM217	6.87892e-05	0.00313206	-2.11838
RHOG	6.91529e-05	0.00314559	-2.41381
CKB	6.94066e-05	0.0031541	-5.73156
OAS1	6.95676e-05	0.00315797	6.94841
ANXA2	6.96531e-05	0.00315797	-2.94275
PLIN2	6.96927e-05	0.00315797	2.53599
ANKRD29	6.98255e-05	0.00315797	-3.44513
MFN1	7.00391e-05	0.00315991	-2.24194
ALDH1A3	7.00623e-05	0.00315991	-3.92801
GNL3L	7.00688e-05	0.00315991	-5.18079
MYEOV	7.04161e-05	0.00317109	-3.36637
DSC3	7.05617e-05	0.00317109	-2.68465
TMEM64	7.05689e-05	0.00317109	-3.06465
UEVLD	7.05848e-05	0.00317109	-2.32138
KRT36	7.08484e-05	0.00317979	-2.33998
ACAA1	7.09582e-05	0.00317979	-2.6057
FAM49B	7.09801e-05	0.00317979	-2.84439
C19orf2	7.10645e-05	0.00318056	-2.81205
LOC100130562	7.1291e-05	0.00318768	-2.18596
MANSC1	7.1406e-05	0.0031898	-3.66137
EIF3I	7.15424e-05	0.00319288	-3.63643
SLC4A7	7.18208e-05	0.00320227	-4.8721
LOC391833	7.18881e-05	0.00320227	-2.27069
HIATL1	7.2156e-05	0.00321118	-4.69769
TFCP2L1	7.22442e-05	0.00321209	-2.32439
KIAA0090	7.23877e-05	0.00321451	-4.44703
NIT2	7.24672e-05	0.00321451	-3.45018
MPZL2	7.25328e-05	0.00321451	-3.41086
DEXI	7.25706e-05	0.00321451	-2.6074
ASB1	7.27412e-05	0.00321787	-3.34737
GUF1	7.27826e-05	0.00321787	-3.26647
RPL21	7.29551e-05	0.00322249	-2.04831
LOC100131205	7.3329e-05	0.00323598	-2.11145
HPSE	7.38302e-05	0.00324952	-2.47361
CNFN	7.38902e-05	0.00324952	-2.48941
CDH1	7.38985e-05	0.00324952	-3.03466
DEF6	7.39728e-05	0.00324952	-2.64059
KLHL7	7.39793e-05	0.00324952	-2.32289
RGS20	7.40863e-05	0.00324958	-2.87298
NUAK2	7.41178e-05	0.00324958	-2.20624
LOC653314	7.43405e-05	0.0032535	-2.3388
SNX27	7.4345e-05	0.0032535	-2.37177
F3	7.45103e-05	0.00325773	-4.73966
KIAA0564	7.48115e-05	0.00326787	-3.57325
GINS3	7.49277e-05	0.00326993	-3.76196
CTSD	7.51501e-05	0.00327661	2.24654
NPM3	7.54179e-05	0.00328526	-4.98654
TAOK1	7.55671e-05	0.00328873	-2.31852
LOC441013	7.57352e-05	0.00329302	-2.368
RAB11FIP1	7.59441e-05	0.00329647	-3.91787
CTDSPL	7.59539e-05	0.00329647	-2.28509
TANC1	7.61253e-05	0.00330088	-3.08541
POLR3G	7.63267e-05	0.00330658	-4.12444
AASDHPPT	7.64905e-05	0.00330718	-2.70994
LRRC16A	7.65212e-05	0.00330718	-2.26826
DDA1	7.65503e-05	0.00330718	-3.0353
FAM125A	7.68346e-05	0.00331489	-2.61194
FBXW7	7.68689e-05	0.00331489	-2.34298
CSNK1G3	7.6962e-05	0.00331589	-3.33731
FXR1	7.71462e-05	0.0033208	-2.21857
HOPX	7.72458e-05	0.00332204	-5.20355
LNPEP	7.73154e-05	0.00332204	-3.13953
GATC	7.78283e-05	0.00333725	-2.48026
CPSF6	7.78342e-05	0.00333725	-2.41113
LUZP1	7.78919e-05	0.00333725	-2.67714
SPRY1	7.79517e-05	0.00333725	-2.82489
GMPPB	7.80531e-05	0.00333857	-3.36428
TAF1B	7.85852e-05	0.00335479	-2.43264
DUOX1	7.86319e-05	0.00335479	-2.73226
DYNC2H1	7.86451e-05	0.00335479	-3.26918
COTL1	7.89856e-05	0.00336628	-3.73327
KPNA4	7.91825e-05	0.00337164	-3.54853
FEZ1	7.93952e-05	0.0033771	-2.46607
TMCC3	7.94537e-05	0.0033771	-2.27026
TMF1	7.95866e-05	0.00337972	-2.34652
GPHN	7.98505e-05	0.00338788	-2.93912
ESD	8.01668e-05	0.00339825	-2.81688
DARS2	8.03532e-05	0.00340311	-6.0469
ADIPOR1	8.07288e-05	0.00341595	-2.96354
CCNYL1	8.08085e-05	0.00341627	-2.58245
STAM2	8.11871e-05	0.00342792	-2.42634
HARS	8.1229e-05	0.00342792	-3.50001
LOC642755	8.13749e-05	0.00343032	-2.55605
FAM54A	8.14308e-05	0.00343032	-2.44324
SLC6A10P	8.16256e-05	0.00343546	2.39434
PAK2	8.17208e-05	0.00343642	-2.62931
TCTEX1D2	8.19634e-05	0.00344355	-3.15907
RSPRY1	8.22238e-05	0.00344833	-2.16975
ADCK2	8.22695e-05	0.00344833	-2.38075
CASZ1	8.22958e-05	0.00344833	-2.89077
SIDT2	8.26833e-05	0.00345952	-2.71908
GPD2	8.2709e-05	0.00345952	-3.25897
LOC642489	8.28463e-05	0.0034622	-3.28523
LOC100129907	8.31743e-05	0.00346925	-2.09034
CD44	8.32319e-05	0.00346925	-3.33287
CSNK2A2	8.3235e-05	0.00346925	-2.37651
PPP2R1B	8.34564e-05	0.00347497	-3.66182
CKAP2L	8.38263e-05	0.00348468	-10.8022
HEATR5B	8.39178e-05	0.00348542	-2.70712
LOC653888	8.41601e-05	0.00349242	-2.71473
CHEK1	8.4271e-05	0.00349396	-4.26343
RSAD2	8.43953e-05	0.00349605	13.7807
CAPNS2	8.44849e-05	0.0034967	-3.61467
EIF3L	8.47244e-05	0.00350355	-2.99737
BCAR3	8.52702e-05	0.00352304	-2.22533
KIAA0391	8.56767e-05	0.00353674	-3.4822
LOC653110	8.57905e-05	0.00353835	-3.20403
CPSF3	8.60502e-05	0.00354597	-2.93489
CCM2	8.63228e-05	0.00355411	-2.69001
WDR12	8.64112e-05	0.00355466	-4.89881
ZAK	8.65162e-05	0.00355588	-3.40011
S100A2	8.70223e-05	0.00356983	-4.11759
C14orf129	8.70288e-05	0.00356983	-2.43852
SDPR	8.70819e-05	0.00356983	-3.78151
DOCK7	8.71897e-05	0.00357115	-2.60622
ME2	8.73015e-05	0.00357264	-2.67175
MXI1	8.74382e-05	0.00357514	3.90924
TTK	8.75512e-05	0.0035765	-7.63499
CMAS	8.76227e-05	0.0035765	-2.26434
LRP11	8.79541e-05	0.00358693	-7.15003
FAM83D	8.832e-05	0.00359875	-9.22008
RPS2	8.84876e-05	0.00359994	-2.50111
UCK2	8.85014e-05	0.00359994	-4.58297
FEZ1	8.98051e-05	0.00364984	-2.66605
DLL3	8.99023e-05	0.00365065	-3.65433
RNASE4	9.00031e-05	0.00365161	2.33951
MAF	9.02614e-05	0.00365895	3.68712
APP	9.0715e-05	0.00367419	-2.32976
FAM128B	9.08521e-05	0.00367616	-2.21001
CTSB	9.09587e-05	0.00367616	-2.33847
RAB11A	9.09968e-05	0.00367616	-2.84892
PLEKHF1	9.12205e-05	0.00367891	-2.19757
CYorf15A	9.1227e-05	0.00367891	-2.5707
CCNB2	9.13723e-05	0.00367891	-18.8181
LTBP4	9.14281e-05	0.00367891	-2.73893
RPL9	9.14536e-05	0.00367891	-2.59109
UBE2H	9.18811e-05	0.00369245	-2.31834
PAPD1	9.19462e-05	0.00369245	-3.83272
KPNA2	9.24461e-05	0.00370937	-6.82168
NDUFA10	9.28067e-05	0.0037144	-2.87912
COL4A3BP	9.28088e-05	0.0037144	-2.20287
PTGES	9.28261e-05	0.0037144	-3.94794
KIF20B	9.28856e-05	0.0037144	-6.82466
BID	9.29952e-05	0.00371565	-3.08742
CES2	9.31512e-05	0.00371874	-3.52095
NCRNA00219	9.33343e-05	0.00371938	-2.46954
BRI3BP	9.3361e-05	0.00371938	-4.81834
LRBA	9.34032e-05	0.00371938	-2.83204
DLGAP5	9.36854e-05	0.00372748	-10.8057
DNAJB6	9.40978e-05	0.00374074	-2.70045
LOC643336	9.46939e-05	0.00376128	-2.32702
CNOT7	9.4799e-05	0.0037623	-3.01841
ESPN	9.52926e-05	0.00377643	-2.32874
SPRR2C	9.53147e-05	0.00377643	-3.14454
ZW10	9.56279e-05	0.00378566	-3.16187
RPS21	9.60111e-05	0.00379766	-4.82103
SPTLC2	9.61457e-05	0.0037998	-2.20932
TSPYL1	9.63866e-05	0.0038059	-2.49748
CARS2	9.64608e-05	0.0038059	-2.53389
CMAS	9.67129e-05	0.00381006	-2.33757
TIAL1	9.67275e-05	0.00381006	-3.39442
CHM	9.69182e-05	0.0038144	-2.70198
SGPP1	9.72013e-05	0.00382113	-2.47241
BAG4	9.72508e-05	0.00382113	-2.13718
LOC389662	9.73514e-05	0.00382191	-2.47971
HS6ST2	9.76426e-05	0.00382842	-5.02571
ANXA2P3	9.7679e-05	0.00382842	-3.03619
ALS2CR4	9.8015e-05	0.00383604	-5.7669
PHACTR3	9.80357e-05	0.00383604	-3.98436
GOLPH3L	9.82503e-05	0.00383728	-2.17786
SLC31A2	9.827e-05	0.00383728	-3.00693
ANG	9.84314e-05	0.00383728	2.3124
THOC5	9.84954e-05	0.00383728	-2.9438
TLK1	9.85732e-05	0.00383728	-2.42737
KRT13	9.86136e-05	0.00383728	-10.1554
MDGA1	9.86352e-05	0.00383728	2.81794
CTTN	9.8823e-05	0.00384118	-2.76641
ZFP36	9.88977e-05	0.00384118	-2.57406
MAPK13	9.90106e-05	0.00384173	-3.40588
NUP37	9.90743e-05	0.00384173	-3.47072
ERICH1	9.91601e-05	0.00384191	-2.80517
PBK	9.94121e-05	0.00384602	-10.1889
CD82	9.94288e-05	0.00384602	-2.45392
BNC1	9.95279e-05	0.0038467	-2.73323
HDAC11	9.9931e-05	0.00385252	-2.09073
LOC100132240	0.000100001	0.00385252	-3.25636
CCL5	0.000100089	0.00385252	5.87651
SPRED2	0.000100112	0.00385252	-2.56458
C14orf32	0.000100153	0.00385252	-3.88953
TRIM6	0.000100167	0.00385252	-3.36752
CRABP2	0.000100441	0.00385993	-4.26746
TMEM48	0.000101404	0.00389378	-3.23024
ACVR1B	0.000101546	0.00389531	-2.0812
MPZL1	0.000101609	0.00389531	-2.8771
KCNMB4	0.000101999	0.00390589	2.61929
ACACA	0.00010205	0.00390589	-5.54287
SR140	0.000102406	0.00391636	-3.18971
CXCL5	0.000102625	0.00392155	-2.85341
MRPS12	0.000103628	0.00395335	-3.32423
CDC42EP5	0.000103688	0.00395335	-2.86806
ANKRD22	0.000103708	0.00395335	-2.5872
LOC729608	0.000104022	0.00396112	-3.58055
SNX24	0.000104162	0.00396112	-2.637
GK5	0.000104163	0.00396112	-2.92737
IL1R2	0.000104448	0.00396876	-3.18586
MCCC1	0.000104606	0.00397158	-3.00992
PRSS2	0.000104938	0.00398101	-3.19757
ELMOD2	0.000105028	0.00398122	-2.38024
ESRRAP2	0.000105427	0.00398962	-2.8346
HRSP12	0.000105446	0.00398962	-3.1058
FLJ20628	0.000105503	0.00398962	-3.47604
DCTD	0.000106096	0.00400728	-2.94605
GNE	0.000106139	0.00400728	-3.01873
COMMD8	0.000106452	0.00401305	-2.30786
HPS6	0.000106461	0.00401305	-3.18895
MRPS18A	0.000106646	0.00401678	-2.42139
MRPL50	0.000107014	0.00402746	-4.14381
ARPC1B	0.000107678	0.00404921	-2.30038
STK17B	0.000107794	0.00404952	-2.19559
ARHGEF4	0.000107857	0.00404952	-2.07393
LOC644334	0.000107963	0.00404998	-1.88535
PCSK7	0.000108041	0.00404998	-3.39301
HOMER2	0.000108128	0.00405003	-2.78245
RNF160	0.000108256	0.00405165	-2.82519
EBI3	0.000108419	0.00405452	2.25846
LOC729362	0.000108558	0.00405651	-2.45442
SEMA4A	0.000109219	0.00407643	-2.21539
ZNF215	0.000109307	0.00407643	-2.24679
LRRC41	0.000109473	0.00407643	-2.27004
RBM18	0.000109605	0.00407643	-2.87292
LOC390345	0.000109823	0.00407643	-2.35447
GLUL	0.000109863	0.00407643	-2.41422
GK	0.000109956	0.00407643	-2.71473
PPP4R1	0.000109981	0.00407643	-2.25004
LOC399804	0.000109992	0.00407643	-3.67234
SLC25A46	0.000110039	0.00407643	-3.51918
FLJ22536	0.000110233	0.00408044	3.39649
ARHGAP23	0.000110513	0.00408761	-5.13475
GTF3C6	0.00011072	0.00408898	-3.09029
EEF1B2	0.000110723	0.00408898	-3.85982
CYFIP1	0.000111121	0.00410047	-2.27655
LOC100128485	0.000111806	0.00411714	1.94312
C21orf70	0.000111846	0.00411714	-2.561
C9orf150	0.000111998	0.00411714	-3.0074
LOC728368	0.000112052	0.00411714	-2.32675
CCDC58	0.00011214	0.00411714	-2.66933
AGL	0.000112154	0.00411714	-3.16257
EGFL6	0.000112182	0.00411714	-2.16927
CRKL	0.000112524	0.00412502	-2.33461
SNHG3-RCC1	0.000112571	0.00412502	-3.32768
SMAGP	0.000112813	0.00413013	-2.2056
SPRR2E	0.000113036	0.00413013	-8.39859
DUOXA1	0.000113147	0.00413013	-3.98556
IL1B	0.000113147	0.00413013	-3.32418
GABPB1	0.000113642	0.004145	-2.85682
ZCCHC17	0.000113744	0.00414552	-2.90201
NAAA	0.000114045	0.0041533	-3.51184
TBC1D14	0.000114273	0.0041584	-2.77655
PROSC	0.000114571	0.00416603	-2.92191
FANCD2	0.000114747	0.00416779	-2.25582
HERC4	0.000114822	0.00416779	-2.86586
LOC729236	0.000115083	0.00416779	-2.6777
HNRNPA3	0.000115114	0.00416779	-2.48011
LOC439949	0.000115181	0.00416779	-2.66678
SNX13	0.000115303	0.00416779	-2.87756
CNIH	0.000115318	0.00416779	-3.28893
HADHB	0.000115324	0.00416779	-2.13027
SLC35F2	0.00011563	0.00417536	-2.91108
EBNA1BP2	0.00011571	0.00417536	-4.02218
CACYBP	0.000116801	0.00421153	-3.56433
LOC731096	0.000116895	0.0042117	-2.84356
WRNIP1	0.000117153	0.00421777	-2.35104
SLC39A11	0.000117381	0.00422278	-2.24659
SLC22A18AS	0.000117618	0.00422341	-2.28897
MGC87042	0.000117636	0.00422341	-2.7477
FKBP1A	0.000117667	0.00422341	-2.56708
KIAA1279	0.000117903	0.0042287	-2.43428
RAB7L1	0.000118222	0.00423127	-2.56942
LOC646223	0.000118242	0.00423127	-1.88983
ZNF593	0.000118243	0.00423127	-4.13545
OXSR1	0.000118519	0.00423793	-2.02922
LOC100133328	0.000119579	0.00426572	-4.39448
EXD2	0.000119643	0.00426572	-2.54779
GORASP2	0.000119687	0.00426572	-2.86644
PAK1	0.000119718	0.00426572	-2.39858
LHFP	0.00011978	0.00426572	-2.54338
CAPN2	0.000119837	0.00426572	-3.17731
CUL2	0.00012015	0.00427298	-2.64694
LETM2	0.000120222	0.00427298	-2.69832
USP3	0.0001204	0.00427609	-2.66646
TRAPPC6B	0.000120609	0.00427747	-2.23732
MRPL43	0.000120619	0.00427747	-2.5879
POLR1D	0.000120846	0.00427801	-2.20777
NCBP2	0.000120858	0.00427801	-2.35889
ATL2	0.000120906	0.00427801	-2.40144
PIGF	0.00012105	0.0042799	-2.43567
PRR11	0.000121472	0.0042916	-5.3649
SLC16A2	0.000121607	0.00429252	-2.55213
PTPN11	0.000121679	0.00429252	-3.2464
LOC729236	0.000122319	0.0043119	-2.24736
HLA-A29.1	0.000122495	0.00431486	4.21964
FKBP1A	0.000122659	0.00431684	-2.43268
LRRC8C	0.000122733	0.00431684	-2.75426
PLTP	0.000123074	0.00432516	-2.01199
JAG2	0.000123153	0.00432516	-3.02886
HMMR	0.000123351	0.00432704	-7.756
UGCG	0.000123467	0.00432704	-3.3022
TMC6	0.000123481	0.00432704	-2.08333
LOC100133008	0.000123815	0.00433297	-2.34732
WNT10A	0.000123833	0.00433297	-2.6531
ALDH4A1	0.000124509	0.00435098	-2.62051
CTSB	0.00012454	0.00435098	-2.39861
C3orf52	0.000124624	0.00435098	-2.36035
TMEM16A	0.000125128	0.00436376	-4.52717
LOC100130707	0.000125174	0.00436376	-2.55453
VAMP3	0.000125416	0.00436802	-2.29962
WASL	0.000125526	0.00436802	-2.72883
PSMB5	0.000125574	0.00436802	-3.3114
PROM2	0.00012587	0.00437512	-2.93287
C1QTNF6	0.000126058	0.00437842	-3.64741
LOC285900	0.000126403	0.0043868	-2.34545
DHX29	0.000126484	0.0043868	-3.05413
COL4A3BP	0.00012663	0.00438686	-1.95888
CSK	0.000126786	0.00438686	-2.54973
GRPEL1	0.000126834	0.00438686	-3.40731
LEMD3	0.000126965	0.00438686	-2.61841
LETM1	0.000127109	0.00438686	-3.16873
RSL1D1	0.000127116	0.00438686	-3.56749
NCLN	0.000127135	0.00438686	-2.61092
STEAP1	0.000127521	0.00439697	-2.7604
COG5	0.000127675	0.00439908	-2.79284
TIAL1	0.00012794	0.00440499	-3.26269
LOC653737	0.000128041	0.00440525	-3.03363
STAU2	0.000128874	0.00443	-2.73142
LOC100132240	0.000128947	0.00443	-3.67238
CDS1	0.000129206	0.00443129	-2.45644
MTIF2	0.00012927	0.00443129	-2.84121
MYO5C	0.000129376	0.00443129	-6.11654
LYAR	0.000129393	0.00443129	-5.78531
LOC347544	0.000129453	0.00443129	-2.17925
CSTA	0.000129582	0.00443248	-6.79567
NTN4	0.000130108	0.00444725	-3.3628
GPR115	0.000130257	0.00444915	-2.50911
MAPKAPK5	0.00013037	0.00444979	-2.64768
KCTD1	0.000131373	0.0044808	-2.74444
LOC730432	0.000131513	0.00448234	-3.16254
H2AFJ	0.000131943	0.00449377	-2.99201
ASCC3	0.000132107	0.0044946	-3.12935
MGST1	0.000132173	0.0044946	-2.06156
SNRPF	0.000132253	0.0044946	-3.49752
CDV3	0.000132588	0.00450276	-3.04693
LOC401805	0.000132805	0.00450691	-2.89377
PANK2	0.000133172	0.00451381	-2.16543
KIAA1012	0.000133211	0.00451381	-2.58649
MGC4677	0.000133295	0.00451381	-2.76798
SYK	0.000133753	0.00452607	-2.6929
GSPT1	0.000133977	0.00453042	-3.34932
RECQL	0.000134245	0.00453421	-2.61125
SPTY2D1	0.000134281	0.00453421	-2.18939
MPZL1	0.000134409	0.00453531	-2.59173
CDKN3	0.000134874	0.00454472	-11.4226
TPST2	0.00013488	0.00454472	-2.20537
GUCY1A3	0.000135264	0.00454931	-3.70687
KIAA1147	0.000135396	0.00454931	-2.44854
MREG	0.000135428	0.00454931	-2.01233
FAM136A	0.000135497	0.00454931	-5.1664
DBNDD1	0.000135681	0.00455225	-2.61176
RPS4X	0.000136013	0.00456015	-3.18585
HOOK1	0.000136441	0.00456949	-2.15315
EIF3L	0.000136633	0.00456949	-2.74689
RPS6KB2	0.000136678	0.00456949	-2.89755
LOC100129267	0.000136731	0.00456949	-3.63231
VARS2	0.000136775	0.00456949	-2.32342
RPUSD4	0.000137375	0.00458632	-2.62271
PSG6	0.000138857	0.00463253	-2.41234
LOC648249	0.000139165	0.00463951	-2.13376
PLEKHB2	0.00013937	0.00464307	-2.40386
RPL12P6	0.000139546	0.00464566	-2.85599
RNF126	0.000139757	0.00464944	-2.84164
TRAPPC6B	0.000139871	0.00464995	-2.23507
F3	0.000140146	0.00465583	-4.92689
C3orf37	0.000140668	0.00466693	-2.3166
TTC37	0.000140678	0.00466693	-3.42146
CXADR	0.00014091	0.00467136	-2.00092
SRGAP1	0.000141407	0.00468392	-3.06215
ANKRD37	0.000141506	0.00468392	11.7583
PTK2	0.000141586	0.00468392	-2.0585
TGFBR2	0.000141799	0.00468768	-3.11016
LOC388275	0.000142305	0.00470065	-2.84735
LOC100130769	0.000142404	0.00470065	-2.57001
PDE12	0.000142489	0.00470065	-4.29487
POP1	0.000142773	0.00470673	-4.27146
CEP55	0.000143079	0.00471144	-14.7733
OSTF1	0.000143115	0.00471144	-2.48733
LOC728820	0.000143359	0.0047156	-2.68652
LOC642897	0.000143441	0.0047156	-2.76309
TCTEX1D2	0.000143558	0.00471619	-3.00044
AKR1C2	0.000144053	0.00472917	5.99171
MID2	0.000144294	0.00473377	-1.88973
SPRR2A	0.000144562	0.00473929	-4.16844
FSCN1	0.000144818	0.00474438	-2.03534
IER5	0.000145092	0.00474478	-2.30344
DEPDC1B	0.000145208	0.00474478	-2.73296
LCMT1	0.000145374	0.00474478	-2.60845
METAP2	0.000145399	0.00474478	-2.62187
INO80B	0.000145491	0.00474478	-2.52515
CDK5R1	0.000145537	0.00474478	-2.45834
DNAJC7	0.000145613	0.00474478	-2.6373
KIF20A	0.000145713	0.00474478	-11.2117
IL20RA	0.000145732	0.00474478	-2.20517
NARG1	0.00014634	0.00476129	-3.90703
ALDOC	0.000146501	0.00476326	2.60492
LOC728518	0.00014677	0.00476871	-1.93221
ARHGAP1	0.000147012	0.00477329	-2.68788
LYPLAL1	0.000147288	0.00477897	-2.67375
SLC39A6	0.000147565	0.00478468	-3.10756
FA2H	0.000147706	0.00478502	-2.03963
LOC647436	0.000147789	0.00478502	-2.46854
DLGAP5	0.000147913	0.00478502	-9.39192
LOC100128410	0.00014804	0.00478502	-3.44857
LOC100132795	0.000148102	0.00478502	-2.47386
NBEAL2	0.000148182	0.00478502	-3.21081
LYAR	0.000148891	0.00480008	-5.85066
MLLT11	0.00014896	0.00480008	-3.07607
GCN1L1	0.000149008	0.00480008	-3.21569
LOC158345	0.000149106	0.00480008	-2.90909
ALDH1A1	0.000149156	0.00480008	-2.76155
ARL9	0.00014927	0.00480049	-2.21258
VRK1	0.000149606	0.004806	-4.253
TMEM181	0.000149882	0.004806	-3.21039
TAF15	0.000150002	0.004806	-2.88514
BDKRB1	0.000150057	0.004806	-2.3912
FRMD8	0.000150096	0.004806	-2.51242
LOC100131713	0.000150177	0.004806	-2.13959
LONP2	0.000150228	0.004806	-2.78836
ATPIF1	0.000150254	0.004806	-2.39482
BBS7	0.000150642	0.00480805	-2.81115
LOC100130092	0.000150782	0.00480805	-2.96467
SPIN4	0.000150795	0.00480805	-3.08085
MAL	0.000150818	0.00480805	-38.9738
OAT	0.000150833	0.00480805	-2.7803
MAPK14	0.000150928	0.00480805	-1.92471
C3orf10	0.00015121	0.00481379	-2.48861
PSMD6	0.000151377	0.00481397	-2.64274
SUCLG2	0.000151419	0.00481397	-2.81491
PTTG1	0.000151605	0.00481422	-2.99109
SNORD17	0.000151631	0.00481422	-1.98837
MGC40489	0.000152032	0.00482372	-7.14208
TMEM57	0.000152289	0.00482663	-1.91904
DLD	0.000152327	0.00482663	-3.79218
SLC25A5	0.000152471	0.00482796	-2.94568
AHCYL2	0.000152722	0.00483113	-2.46961
MYC	0.00015279	0.00483113	-3.96592
EML4	0.000152923	0.00483113	-3.70683
ALDH7A1	0.00015298	0.00483113	-2.83013
MAPKAP1	0.00015311	0.004832	-3.31762
ARFGEF2	0.000153799	0.00485051	-2.85518
SDHALP1	0.000154393	0.00486599	-2.26452
PPHLN1	0.000154646	0.00486972	-3.10096
DUSP16	0.000154717	0.00486972	-2.43319
CORO1B	0.000155265	0.00488092	-2.96425
COL8A2	0.000155279	0.00488092	-2.16584
OXCT2	0.000155423	0.0048822	-3.15104
C19orf33	0.000155546	0.00488284	-2.1854
KIAA1737	0.000155827	0.00488536	-2.96725
TTPAL	0.000155833	0.00488536	-4.761
TMEM167A	0.000156029	0.00488826	-3.23853
GPN1	0.00015718	0.00492078	-2.42257
LOC100130511	0.000157275	0.00492078	-3.20489
INPP5D	0.000157539	0.00492577	2.56538
GTF2H2B	0.000158092	0.00493981	-3.46608
P8	0.000158462	0.00494763	2.95822
NIPSNAP1	0.000158552	0.00494763	-3.06889
PLSCR3	0.000159353	0.00496915	-2.65946
LCLAT1	0.000159452	0.00496915	-3.84282
LOC644422	0.000159563	0.00496935	-2.99751
AP1M2	0.000159835	0.0049721	-2.15766
LOC440731	0.000159861	0.0049721	-2.25977
LOC650803	0.000160267	0.00498142	-2.23912
CDH2	0.000161135	0.00500513	10.4075
IPO11	0.000161547	0.00501062	-3.4884
HSPA4	0.000161695	0.00501062	-3.01064
C20orf27	0.000161751	0.00501062	-3.43204
GJB4	0.000161794	0.00501062	-3.90203
KIAA0101	0.000161841	0.00501062	-17.2724
TFAP2A	0.00016211	0.00501244	-1.84379
SBDS	0.000162163	0.00501244	-3.25358
LOC644760	0.000162218	0.00501244	2.63834
GK	0.000162595	0.0050208	-2.80466
PPP2R5A	0.000162707	0.00502099	-2.30623
LOC728666	0.000163178	0.00503039	-2.95327
STMN1	0.000163224	0.00503039	-6.36815
FAM83A	0.000163551	0.00503497	-2.15645
LOC649555	0.000163586	0.00503497	-2.61777
HOOK3	0.000164085	0.00504707	-2.54483
C3orf64	0.000164374	0.00505265	-2.90522
ATP11C	0.000164884	0.00506009	-2.44502
RAD50	0.000164901	0.00506009	-3.05969
TRAPPC2L	0.000164937	0.00506009	-2.01927
OSTM1	0.000165049	0.00506024	-3.32319
PHCA	0.000165231	0.00506256	-4.5813
CCNA1	0.000165888	0.0050794	-4.79478
TCEAL8	0.000167416	0.005121	-2.32611
BTF3	0.000167463	0.005121	-2.56869
ZFYVE21	0.000167832	0.00512646	-2.43661
C22orf27	0.000167859	0.00512646	-2.62531
GOLGA4	0.000168075	0.00512976	-2.37496
WWC1	0.000169102	0.00515778	-4.20475
SNRPF	0.000169228	0.0051583	-3.45182
LOC442232	0.000169583	0.00516578	-2.51941
ATP5A1	0.000169871	0.00517124	-3.40267
MTX1	0.000170328	0.00517723	-2.96538
BCS1L	0.000170397	0.00517723	-4.09689
PLCD1	0.000171069	0.00519432	-2.5883
RPS6	0.00017154	0.00520528	-1.99566
OAT	0.00017179	0.00520953	-2.70407
RFFL	0.000172452	0.00522294	-2.72394
LOC643150	0.000172453	0.00522294	-3.77246
LOC645968	0.000172759	0.0052238	-2.3663
PLS3	0.000172804	0.0052238	-2.03839
ACP1	0.000172813	0.0052238	-2.41831
LOC729742	0.000173307	0.00523393	-2.43255
FNBP1	0.000173369	0.00523393	-3.03732
PTRH1	0.000173861	0.00523989	-3.80631
PRDX1	0.000173889	0.00523989	-3.67761
CCT8	0.000173899	0.00523989	-2.82947
AK3L1	0.000174238	0.00524679	-2.30954
KRT7	0.000175081	0.00526845	-2.79607
PAPSS1	0.000175217	0.00526845	-2.15691
UBXN8	0.000175292	0.00526845	-3.34175
GNA15	0.000175904	0.00528348	-3.09265
PLIN2	0.000176043	0.00528429	2.63479
STMN1	0.000176363	0.00529056	-2.48712
RPL12	0.000176869	0.00529874	-2.27968
ASCC3	0.000177005	0.00529874	-2.5481
LOC100128266	0.000177084	0.00529874	-3.15369
BTF3	0.000177217	0.00529937	-2.52002
AFMID	0.000177557	0.00530498	-1.86238
GGCT	0.000177629	0.00530498	-4.02847
FNDC4	0.00017804	0.0053139	-2.47928
LOC645018	0.000178714	0.00532619	-2.86093
CFLAR	0.000178733	0.00532619	-2.56138
DYNC1I2	0.000178846	0.00532619	-2.4815
VPS37D	0.000178962	0.00532619	2.25414
RAB3GAP2	0.000179015	0.00532619	-2.68407
PARL	0.000179485	0.00533682	-2.42275
RPL36	0.000180021	0.00534826	-2.59091
MTA3	0.000180129	0.00534826	-2.18269
SLC6A15	0.000180209	0.00534826	-2.43415
TCP11L1	0.000180353	0.00534866	-2.19158
KIAA0564	0.000180448	0.00534866	-2.56149
XG	0.000180923	0.00535483	-1.94978
KPNA3	0.000181015	0.00535483	-2.90872
LOC652545	0.000181038	0.00535483	-2.76504
PPA2	0.000181109	0.00535483	-2.60311
FAM119B	0.00018127	0.00535623	-1.96606
LOC642741	0.000181534	0.0053594	-2.85363
PIP4K2C	0.000181603	0.0053594	-2.45369
MAEA	0.000181722	0.00535957	-2.3233
AURKB	0.000182115	0.00536779	-8.98912
YBX1	0.000182348	0.00537131	-2.56561
KIAA1279	0.000182835	0.00538232	-3.26756
EXOSC6	0.000183156	0.00538687	-3.85361
SKIV2L2	0.000183218	0.00538687	-2.92915
LOC729500	0.000183847	0.00540201	-2.26218
BCAP29	0.000184283	0.00540846	-2.98769
PTPLA	0.000184295	0.00540846	-4.69489
LOC645387	0.000184748	0.00541713	-2.20687
ABCE1	0.000185011	0.00541713	-5.45412
TP63	0.000185085	0.00541713	-2.37496
EEF1AL7	0.000185107	0.00541713	-2.82503
ROD1	0.000185163	0.00541713	-2.28744
CPT2	0.000185416	0.0054212	-3.04795
ACBD3	0.000185589	0.00542289	-2.352
RPL7A	0.000185814	0.00542612	-2.43384
PANK3	0.000186069	0.00542742	-2.12636
RPL32	0.000186088	0.00542742	-2.19146
PAQR8	0.000186488	0.00543573	-2.39639
PPARG	0.000187619	0.00546393	-2.47817
UBXN2A	0.000187687	0.00546393	-2.31994
CALM1	0.00018875	0.00549151	-3.20829
KIAA0776	0.000189281	0.00550357	-2.03832
VPS54	0.000189627	0.00551025	-2.55478
CDCA7	0.000189955	0.00551639	-11.7004
THOC3	0.00019065	0.00553318	-2.05787
CUGBP1	0.000191255	0.00554733	-2.69272
TMED5	0.000191518	0.00555156	-2.62453
CAP2	0.000191865	0.00555821	-4.62731
SOX7	0.000192266	0.00556352	-2.70915
LOC643433	0.000192283	0.00556352	-2.47775
BAIAP2	0.000193098	0.00558366	-2.1681
RPL6	0.000193888	0.00560309	-2.22772
PRKAG2	0.000194096	0.00560567	-2.55984
AGR2	0.00019488	0.00561925	5.459
CDC2	0.000194937	0.00561925	-5.55387
PPP4R4	0.000195158	0.00561925	-2.3762
PRDM10	0.000195159	0.00561925	-2.564
UCHL1	0.00019516	0.00561925	-4.36474
NEK6	0.000195511	0.00562451	-2.34363
ITGA3	0.00019558	0.00562451	-2.45511
EDARADD	0.000196615	0.00565084	-2.64949
FKBP1A	0.000196916	0.00565283	-3.15218
TMEM41A	0.000196964	0.00565283	-2.88855
LOC392635	0.000197043	0.00565283	-2.22459
IGFL2	0.000197172	0.00565311	-4.10626
SMARCA1	0.000197409	0.00565324	-2.77099
LOC644563	0.000197416	0.00565324	-3.27109
PPFIBP2	0.000197647	0.00565643	-2.57328
TXNDC17	0.000198466	0.00567441	-2.31167
DPAGT1	0.000198605	0.00567441	-3.41339
LOC646531	0.000198748	0.00567441	-2.33081
ZHX1	0.000198935	0.00567441	-2.31569
LOC643035	0.00019896	0.00567441	-2.25372
PRDX3	0.000198995	0.00567441	-3.13363
TWF1	0.000199872	0.00569258	-2.16302
FKBP4	0.000199883	0.00569258	-3.76853
VPS29	0.000200231	0.00569258	-3.12501
LGTN	0.000200231	0.00569258	-2.99645
SOX15	0.000200233	0.00569258	-3.18349
CXorf38	0.000200529	0.00569583	-2.37375
DDRGK1	0.000200589	0.00569583	-2.58114
SNORA33	0.000200786	0.0056972	-2.72987
PLEKHB2	0.000200976	0.0056972	-2.06377
NTM	0.000200998	0.0056972	-2.78342
MAP2K3	0.000201208	0.00569782	-3.17936
ATP2A2	0.000201403	0.00569782	-3.57926
SACS	0.000201452	0.00569782	-3.15604
ZDHHC5	0.000201669	0.00569782	-2.41028
WARS2	0.000201703	0.00569782	-2.27964
RARS2	0.000201861	0.00569782	-2.30124
SYTL4	0.000201863	0.00569782	-2.31741
RAP2C	0.000202124	0.00570178	-2.52546
DECR1	0.00020246	0.00570784	-2.23055
MYH10	0.000202593	0.00570821	-2.64447
CITED4	0.000202971	0.00571545	-2.31639
AMD1	0.00020336	0.00572299	-4.71209
KIF2C	0.000203575	0.00572563	-5.42332
CD24	0.000203745	0.00572653	-2.61594
RRAS2	0.000203849	0.00572653	-2.46512
C16orf35	0.000204021	0.00572796	-3.87622
CTBP2	0.000204599	0.00573997	-2.06581
PLCG2	0.000204691	0.00573997	-2.27616
DUSP5	0.000204905	0.00574256	-3.12295
SCOC	0.00020567	0.00576058	-2.22833
IL1RN	0.000205952	0.00576147	-3.03595
42989	0.000206006	0.00576147	-2.49013
CCDC80	0.00020635	0.00576147	2.73373
KDELR2	0.00020638	0.00576147	-2.87824
PET112L	0.000206532	0.00576147	-2.45847
RABGGTA	0.000206599	0.00576147	-2.02311
MPG	0.000206666	0.00576147	-1.93419
SNX5	0.000206676	0.00576147	-4.40063
SERINC3	0.000207774	0.00578313	-2.69965
HPRT1	0.00020782	0.00578313	-3.96667
LYSMD1	0.000208063	0.00578651	-2.03899
MIPOL1	0.00020834	0.00578758	-2.3335
RPF2	0.000208347	0.00578758	-3.17917
SERP2	0.0002088	0.00579677	-2.42304
IFP38	0.000209404	0.00580943	-2.80347
RRAS2	0.000209625	0.00580943	-2.29776
UBE2E1	0.000209753	0.00580943	-2.37482
UBE3C	0.000209775	0.00580943	-2.77956
RPS9	0.00020998	0.00580943	-2.25012
RNF13	0.000209993	0.00580943	-2.17517
BIRC3	0.000210181	0.00581125	3.85627
YIF1B	0.000210701	0.00581972	-2.26392
LCMT1	0.000210734	0.00581972	-2.38813
TICAM1	0.000210905	0.00582106	-2.37249
BSPRY	0.000211601	0.00583685	-1.94548
C9orf85	0.000212321	0.00585332	-2.15739
MDH2	0.000212969	0.0058649	-2.8389
TSC22D3	0.00021299	0.0058649	2.92131
CDA	0.000213647	0.00587958	-2.19641
RPRC1	0.000214166	0.0058871	-2.03726
PCDH7	0.000214269	0.0058871	-3.87862
PRNP	0.000214301	0.0058871	-2.40236
DGAT2	0.00021452	0.0058871	-2.22726
TTLL12	0.000214542	0.0058871	-4.26323
NARF	0.000214668	0.00588714	2.01638
LIMK2	0.000215354	0.00590253	-2.17832
HMGA1	0.000216346	0.00592389	-6.73072
LRRC8E	0.000216451	0.00592389	-1.83577
LOC644877	0.000216714	0.00592389	-3.28937
HLA-H	0.000216726	0.00592389	4.44217
SPINK5	0.00021676	0.00592389	-3.32912
RASA1	0.000216894	0.00592413	-2.37497
MAPK3	0.000217545	0.00593849	-2.12
SLC30A9	0.000217792	0.00594181	-2.82902
SLK	0.000218336	0.00595321	-2.51736
MALL	0.000219127	0.00597135	-4.63447
TRAPPC6B	0.000220161	0.00599607	-2.37232
LOC727908	0.000220306	0.00599656	-1.93095
ATP5D	0.000221039	0.00601304	-4.72425
MAPK1	0.000221862	0.00602894	-2.50492
LOC730820	0.000221947	0.00602894	-2.24724
LOC728672	0.000222005	0.00602894	-2.8137
PLK1	0.000222232	0.00603163	-5.65163
CENTA1	0.000222389	0.00603244	-3.14199
CDC42	0.000222564	0.00603373	-2.85611
HNRPA1L-2	0.000222932	0.00603446	-2.60946
MRPL30	0.00022296	0.00603446	-2.75227
LOC646942	0.000223049	0.00603446	-2.30772
DYNC2LI1	0.000223102	0.00603446	-2.6753
MND1	0.000223385	0.00603866	-3.54816
LOC100133888	0.000223887	0.00604877	-2.48946
LOC401152	0.000224072	0.00605034	-2.08543
CTNND1	0.000224481	0.00605776	-1.97793
RPL13A	0.000224603	0.00605776	-2.45519
MMADHC	0.000224959	0.0060639	-2.30349
PSG4	0.000225468	0.00607354	-2.86847
TOP2A	0.000225573	0.00607354	-20.7661
AMD1	0.000225733	0.00607437	-4.21188
PSTPIP2	0.000226677	0.00609631	-2.57982
NDUFA10	0.00022734	0.00610674	-2.63096
S100A8	0.000227466	0.00610674	-5.03038
PHC3	0.000227511	0.00610674	-2.00581
LOC441711	0.000227581	0.00610674	-2.19894
GRPEL2	0.000227901	0.00611185	-3.88792
TMX3	0.0002284	0.00611696	-3.63399
ANKRD57	0.000228479	0.00611696	-2.68268
LOC641848	0.000228779	0.00612153	-2.7821
POLDIP3	0.000229696	0.00614258	-2.07481
C14orf129	0.000229886	0.00614418	-2.36324
CENPA	0.000230583	0.00615599	-7.29439
NRAS	0.000230588	0.00615599	-2.52698
MOBK1B	0.000230983	0.00615871	-2.3242
ATP7B	0.000230984	0.00615871	-2.20409
GPBP1L1	0.00023108	0.00615871	-1.9328
IL18	0.000231264	0.00616015	-2.49689
ATP5S	0.000231729	0.00616904	-3.06502
BRI3BP	0.000232033	0.00617366	-3.88774
C17orf39	0.000232204	0.00617475	-2.25632
ESD	0.00023277	0.00618284	-2.49655
HK1	0.00023294	0.00618388	-1.96782
PECI	0.000233115	0.00618506	-2.46853
SLC4A7	0.00023433	0.00621381	-3.24499
SEC23B	0.00023449	0.00621456	-3.21966
LOC644029	0.000234708	0.00621686	-2.04042
ZFAND1	0.000234879	0.00621791	-3.40485
AP3B1	0.000235134	0.00622118	-2.27928
NAAA	0.000235291	0.00622185	-2.88225
MTFR1	0.000235749	0.00622399	-3.28918
CSNK2A1	0.000235799	0.00622399	-2.35842
SWAP70	0.000235826	0.00622399	-2.05874
ADAM15	0.000235931	0.00622399	-2.15412
TOM1L2	0.000236099	0.00622399	-2.26901
CD2BP2	0.000236161	0.00622399	-2.82263
ANKRD17	0.000236564	0.00623115	-2.43614
LOC649150	0.000236776	0.00623325	-2.37331
CYP26B1	0.000237173	0.00623943	-3.45283
LOC100130171	0.000237274	0.00623943	-2.52148
TICAM2	0.000237617	0.00624497	-2.3877
AP2M1	0.000237753	0.00624508	-2.40459
FASTKD5	0.000237896	0.00624536	-2.70845
MRPL3	0.000238422	0.00625269	-3.77121
FAM131A	0.000238656	0.00625269	-2.10996
COG6	0.000238673	0.00625269	-2.26176
LOC644330	0.000238774	0.00625269	-2.51982
FAM84B	0.000238948	0.00625269	-2.90235
ASPM	0.000238968	0.00625269	-11.586
CPT1A	0.000239279	0.00625506	-2.01443
KLHL18	0.000239407	0.00625506	-2.70265
MIDN	0.000239455	0.00625506	-2.40377
FXYD3	0.000239626	0.00625607	-2.67658
LOC649447	0.000239866	0.00625705	-2.33718
PCBP1	0.000239928	0.00625705	-2.28791
PDSS1	0.000240987	0.00627939	-5.38217
SDCCAG1	0.00024105	0.00627939	-2.87005
DCTD	0.000241237	0.00628079	-2.99683
MAN1A2	0.000242276	0.00630438	-2.71822
SPATS2	0.000242515	0.00630712	-2.41659
CPD	0.000242783	0.00630867	-2.5019
EEF1D	0.000242966	0.00630867	-2.70872
TGFBRAP1	0.000242974	0.00630867	-2.42875
PFN1	0.000243143	0.00630958	-3.60184
ANKRD13C	0.000243297	0.0063101	-2.43945
MAPK3	0.000244012	0.00632519	-2.2914
MFSD6	0.000244231	0.00632525	-2.53614
KPNA1	0.000244282	0.00632525	-2.83955
SOX13	0.000244456	0.0063263	-2.17745
ZNF823	0.000244937	0.00633528	-1.81411
POLR3B	0.000245343	0.00634232	-4.27873
ARHGEF3	0.000246002	0.00635588	-2.38556
SNX4	0.000246253	0.00635588	-2.7537
CCDC109A	0.000246271	0.00635588	-3.05711
PIGF	0.000246878	0.00636808	-2.32125
CDH13	0.000247459	0.00637959	-2.59113
SDK2	0.000247686	0.00638053	-1.95163
ANKRD29	0.000247999	0.00638053	-2.19277
RPL8	0.000248018	0.00638053	-3.98624
LAMP2	0.000248091	0.00638053	-2.18546
SERINC2	0.00024817	0.00638053	-2.12961
MCOLN3	0.00024834	0.00638145	-1.80133
ERMP1	0.0002491	0.00639749	-3.05006
ELOVL1	0.000249442	0.0064028	-3.0473
DDHD2	0.000250643	0.00643012	-2.44223
LOC100132805	0.000251014	0.0064352	-2.33705
COQ3	0.000251205	0.0064352	-3.57396
LOC100128266	0.000251337	0.0064352	-3.39767
DGAT1	0.000251404	0.0064352	-3.06196
ANKRD9	0.00025152	0.0064352	-2.94011
CSE1L	0.000251885	0.00644104	-4.51968
EPB41L2	0.000252197	0.00644553	-2.38792
VPS24	0.000252791	0.00645539	-2.35749
THOC5	0.000252856	0.00645539	-2.51815
HPGD	0.00025335	0.00646221	-3.72456
DRAP1	0.000253396	0.00646221	-3.10073
BNC1	0.000253922	0.00646319	-2.55229
ARL5A	0.00025405	0.00646319	-2.43553
TMEM69	0.000254055	0.00646319	-3.09608
RTN4	0.000254091	0.00646319	-2.75534
KIAA0922	0.000254117	0.00646319	-2.13941
VRK2	0.000255382	0.00648862	-2.46609
LYPLA1	0.000255617	0.00648862	-2.19875
ERLIN1	0.000255658	0.00648862	-2.6562
RRBP1	0.000255666	0.00648862	-2.76648
IGF2BP3	0.000256267	0.00650038	-4.47176
PPL	0.000256476	0.00650221	-2.6086
TFAP2C	0.000256627	0.00650254	-2.62004
AADACL1	0.000256986	0.00650815	-3.24587
UBE2E2	0.000257348	0.00650912	-2.3951
LOC100130562	0.000257357	0.00650912	-2.30706
LOC137107	0.000257514	0.00650912	-2.15325
RPS5	0.000257677	0.00650912	-2.37528
VAV1	0.000257712	0.00650912	-1.96648
LOC728128	0.000257876	0.00650979	-2.36947
INO80D	0.000258144	0.00651307	-2.42152
LOC283412	0.000258648	0.00652092	-2.37655
TK1	0.000258731	0.00652092	-6.51486
CSTB	0.000259591	0.00653853	-2.66641
TMEM30B	0.000259706	0.00653853	-2.91281
NUDT15	0.000260517	0.00655319	-2.95858
GFPT1	0.000260565	0.00655319	-3.35248
COPB1	0.000261359	0.00656781	-2.72741
GOT2	0.000261456	0.00656781	-4.22435
VGLL1	0.000261563	0.00656781	-3.32361
CDC42SE2	0.000261713	0.00656809	-2.43888
C18orf54	0.000261852	0.0065681	-2.57777
LOC100128410	0.000263973	0.00661779	-3.53896
FGGY	0.000264239	0.00662096	-1.87762
MOBKL1B	0.00026509	0.00663875	-2.23813
RRBP1	0.000265533	0.00664633	-2.03839
RNF11	0.000266058	0.00665346	-1.91055
NCRNA00152	0.000266099	0.00665346	-2.54507
C6orf57	0.000267087	0.00667017	-2.1227
REXO2	0.000267241	0.00667017	-2.43457
EPHA2	0.000267409	0.00667017	-2.92097
NUDCD1	0.000267465	0.00667017	-2.08779
SYNC1	0.000267602	0.00667017	-2.74427
NT5DC3	0.000267613	0.00667017	-3.1449
FAM174A	0.000267774	0.00667061	-2.83311
XPO4	0.000267934	0.00667061	-3.84722
POLR2H	0.000268054	0.00667061	-2.60014
HNMT	0.000268561	0.00667972	-2.57423
STXBP5	0.000268787	0.00668182	-2.65882
KCTD3	0.000269214	0.00668893	-3.10578
RPS23	0.000269859	0.00670143	-2.18082
DCP2	0.000270253	0.0067077	-1.92866
NCK1	0.000270512	0.00670977	-1.96791
ARMC10	0.00027062	0.00670977	-2.33318
LOC728564	0.000271736	0.00673391	-3.69885
RAP1GDS1	0.000272605	0.00675189	-2.87791
RPP40	0.000273155	0.00676197	-3.54485
NT5C2	0.000273734	0.00677277	-2.34177
RRAGD	0.000274879	0.00679515	2.7312
TTC39B	0.000274971	0.00679515	-2.33397
MAP6D1	0.00027521	0.00679515	-2.0933
SNRPA	0.0002753	0.00679515	-3.59138
ATG4A	0.000275424	0.00679515	-2.54223
LOC644464	0.0002755	0.00679515	-1.82927
TINP1	0.00027609	0.00679998	-2.17297
OKL38	0.000276164	0.00679998	-3.13701
MINA	0.000276203	0.00679998	-2.33019
HPRT1	0.00027629	0.00679998	-4.18022
ANKS1A	0.000276727	0.00679998	-2.28341
LOC644907	0.00027681	0.00679998	-2.26435
TRIM33	0.000276938	0.00679998	-2.35553
MAP4K3	0.000276957	0.00679998	-2.11603
SMARCA4	0.00027699	0.00679998	-2.71293
PDHA1	0.000277251	0.00680001	-3.61078
SYPL1	0.000277384	0.00680001	-2.15575
RACGAP1	0.000277422	0.00680001	-7.97356
PSMD12	0.000277736	0.00680418	-3.07695
EIF3E	0.000277953	0.00680597	-2.04533
PLK4	0.000278235	0.00680935	-4.82378
CCT3	0.000278698	0.00681498	-3.57379
TIPRL	0.000278754	0.00681498	-2.51589
ATP13A3	0.00027936	0.00682628	-1.92773
C2orf37	0.000279635	0.00682885	-2.13235
NDUFS7	0.000279754	0.00682885	-2.05561
LOC728554	0.000280744	0.00684925	-2.14583
TCEAL4	0.000281024	0.00684925	-2.57716
KIF16B	0.000281034	0.00684925	-1.90699
LOC389223	0.000281229	0.00684925	-2.17247
NCKAP1	0.000281313	0.00684925	-2.51814
ZNF426	0.000281747	0.00684945	-2.41296
LOC347292	0.000281758	0.00684945	-2.15758
ASAP2	0.000281822	0.00684945	-2.48599
LOC100132060	0.000281901	0.00684945	-1.94858
ADIPOR1	0.000282343	0.00685516	-2.70225
LOC390354	0.000282426	0.00685516	-2.22931
CAV1	0.0002831	0.00686471	-2.38855
C5orf41	0.000283249	0.00686471	1.96382
MAK10	0.000283665	0.00686824	-2.52002
DDX10	0.000283824	0.00686824	-3.36858
C7orf50	0.000283836	0.00686824	-3.07717
PDCL3	0.000285115	0.00689568	-2.78591
HIP2	0.000285285	0.00689626	-2.60486
TMEM20	0.000286166	0.00690814	-3.71955
LOC644889	0.000286184	0.00690814	-2.188
NWD1	0.000286316	0.00690814	3.65926
TUBG1	0.00028636	0.00690814	-3.91842
AURKA	0.000286683	0.00691183	-13.6599
RPS8	0.00028688	0.00691183	-2.02474
MAP2K1	0.000286979	0.00691183	-2.33992
ATP6V1A	0.000287098	0.00691183	-2.6462
B4GALT4	0.000288029	0.00693072	-2.5276
HIST1H2BH	0.000288883	0.00694318	-1.99365
LOC728428	0.000288999	0.00694318	-2.12776
FASTKD1	0.000289179	0.00694318	-3.37213
TAF13	0.000289249	0.00694318	-2.46935
CTBP2	0.000289281	0.00694318	-2.46302
CHST7	0.000289705	0.00694983	-2.43203
HEATR1	0.000291004	0.00696703	-3.21696
RPS6KB1	0.000291235	0.00696703	-2.99888
PLEKHA1	0.000291256	0.00696703	-2.28412
PEX11B	0.000291276	0.00696703	-2.64894
LOC389672	0.000291363	0.00696703	-2.22857
GAD1	0.000291432	0.00696703	-2.96828
KIAA1609	0.000291638	0.00696703	-2.00878
UBE3C	0.000291726	0.00696703	-2.71451
LOC653994	0.000291747	0.00696703	-2.14489
KLHDC8B	0.00029205	0.00696789	-2.01753
ALDH3A1	0.000292078	0.00696789	-17.3682
WRB	0.00029329	0.00699072	-2.67102
PLS1	0.000293363	0.00699072	-2.85938
SUCLG1	0.000293478	0.00699072	-2.92172
FARSB	0.000294152	0.00699663	-1.93482
CPSF2	0.00029428	0.00699663	-3.09421
ZNRD1	0.000294297	0.00699663	-2.4877
LOC729342	0.000294318	0.00699663	-2.99942
NDUFB2	0.000295127	0.00700901	-2.57987
BRI3BP	0.000295135	0.00700901	-3.99534
RPL3	0.000295348	0.00701055	-2.51217
SLC2A10	0.000295814	0.00701556	-2.45268
ZNF343	0.000295856	0.00701556	-2.17232
PMPCA	0.000296207	0.00702038	-3.56714
LPCAT1	0.000296783	0.00703051	-2.6343
FAM25G	0.000297198	0.0070368	-3.10689
E2F5	0.000297512	0.00703887	-3.64859
RPL12	0.000297582	0.00703887	-2.10551
MYCBP	0.000297898	0.00703915	-2.07473
LOC648526	0.00029797	0.00703915	-3.82096
RAB7B	0.000298041	0.00703915	-2.87828
LOC728139	0.000298276	0.00704118	-2.89201
TPM4	0.000298434	0.0070414	-2.73297
HIATL1	0.000298902	0.00704894	-2.38492
TBCA	0.000299581	0.00705906	-2.087
PRKCI	0.00029963	0.00705906	-2.05274
EXOC1	0.00030009	0.00706637	-1.95503
JMJD1A	0.000300911	0.00708074	2.29468
IFI44L	0.000301027	0.00708074	7.03801
CAMLG	0.000301257	0.00708074	-2.21909
GEMIN4	0.000301299	0.00708074	-4.24014
ANKRD17	0.000301585	0.00708395	-2.03614
GCDH	0.000302014	0.0070905	-3.35728
BANF1	0.00030279	0.00710381	-2.24895
GLMN	0.000302881	0.00710381	-3.96647
[truncated: 1,251 more rows]
